# Supplementary material for: Molecular phylogenetic relationships based on chloroplast genomes of Zingiberaceae species: Insights into evolution and adaptation to extreme environments
Source: Front Plant Sci. 2025 Sep 24;16:1670568. doi: 10.3389/fpls.2025.1670568 (PMC12504198; doi:10.3389/fpls.2025.1670568)
Supplement: Supplementary file 2 [file Table1.xlsx]

## Sheet: Sheet1
Supplementary 1 Mean genome size and GC content of each genus of Zingiberaceae.
	genome size	GC content
Alpinia	162421	35.5
Globba	163350	35.9
Zingiber	163271	36
Pommereschea	163301	36
Roscoea	163457	36
Lanxangia	163794	36
Cautleya	164140	36.1
Rhynchanthus	162878	36.1
Kaempferia	163208	36.1
Amomum	163312	36.1
Boesenbergia	163508	36.1
Hedychium	163675	36.1
Wurfbainia	163749	36.1
Curcuma	161832	36.2
Cornukaempferia	162996	36.2
Riedeia	161399	36.5
Aframomum	166130	35.8
