# Supplementary material for: Molecular phylogenetic relationships based on chloroplast genomes of Zingiberaceae species: Insights into evolution and adaptation to extreme environments
Source: Front Plant Sci. 2025 Sep 24;16:1670568. doi: 10.3389/fpls.2025.1670568 (PMC12504198; doi:10.3389/fpls.2025.1670568)
Supplement: Supplementary file 3 [file Table2.xlsx]

## Sheet: Sheet1
Supplementary 2 121 genome size and GC content of Zingiberaceae.
ID	Genome_Size (bp)	GC content (%)
OP869975_1	163.607	36.1
OP869976_1	163.455	36.2
OP869977_1	163.394	36.1
OP869978_1	162.481	36.1
OP869979_1	163.527	36.1
OP869980_1	163.135	35.9
OP869981_1	163.64	36.1
OP869982_1	163.487	36
OP869983_1	163.623	36.1
OP869984_1	162.956	36.2
OP869985_1	163.476	35.9
OP869986_1	163.665	36
OP869987_1	163.298	36.1
ON646165_1	163.711	36
NC_057615_1	163.541	36
NC_049006_1	169.183	35.8
NC_044775_1	162.621	36.1
MW801385_1	160.957	35.9
OM868074_1	163.428	36.1
MT473712_1	163.151	36.1
JX088661_1	155.89	36.3
OR680813_1	162.212	36.2
OR237812_1	162.187	36.2
OQ971402_1	159.423	36.3
OQ971401_1	162.266	36.2
OQ971400_1	159.447	36.3
OQ948424_1	159.509	36.3
MW326459_1	163.298	36
MW326452_1	162.169	36.2
MW326455_1	163.539	36.1
MW326454_1	162.242	36.2
MT395648_1	163.141	36.2
MT395654_1	162.157	36.2
MT395651_1	162.158	36.2
MT395655_1	162.192	36.2
MT395644_1	162.133	36.2
MT395645_1	162.171	36.2
MT395649_1	162.715	36.1
MK621773_1	159.723	36.3
MK262734_1	162.135	36.2
MN746305_1	163.531	36.1
MK262736_1	163.949	36.1
OP805575_1	163.951	36.1
OP805582_1	163.319	36.1
OP805589_1	163.883	36.1
OP805590_1	163.868	36.1
MW769780_1	163.54	36.1
OP805588_1	163.85	36.1
OP805578_1	163.941	36.1
OP805579_1	163.338	36.1
OP805585_1	163.42	36.1
OP805583_1	163.442	36.1
OP805586_1	163.423	36.1
OP805587_1	163.979	36.1
OP805577_1	163.977	36.1
OP805581_1	163.438	36.1
OR619852_1	163.878	36.1
MT473709_1	163.903	36.1
MT334395_1	163.343	36
MZ066611_1	160.1	36.3
MK940824_1	161.394	36.2
MT239402_1	163.59	36.4
MK262731_1	161.92	36.2
MK940822_1	164.083	36
MH603400_1	124.896	36
MH603399_1	124.347	36.2
OR473626_1	161.906	36.2
MZ066612_1	162.323	36.2
MT254526_1	162.137	36.1
MH603438_1	125.066	35.8
MW326457_1	162.391	36.3
OP805592_1	163.075	36.2
MK209001_1	163.811	36.1
MK209002_1	163.555	36.1
OP805593_1	163.305	36.2
MK262735_1	163.325	35.9
MT473706_1	163.199	35.9
MT473705_1	162.774	35.9
MT473704_1	163.306	35.7
MH603419_1	125.431	32.5
MZ411538_1	163.817	36.1
MW326451_1	163.198	36.2
MK937808_1	164.101	36
MH423780_1	163.487	36.1
OQ448893_1	163.602	36.1
MH603415_1	124.766	36.2
MF991963_1	162.766	36.2
MH603398_1	125.087	35.8
MH603439_1	124.816	35.9
NC_060765_1	162.878	36.1
MH603441_1	124.721	35.8
MW769781_1	163.831	36.1
MW145134_1	163.534	36.1
MH161416_1	164.068	36
MK606408_1	163.698	36.1
MG000589_1	163.553	36
OP219810_1	163.42	36
OP219811_1	163.064	36.1
OP219814_1	163.423	36.1
MZ618239_1	163.529	36.1
OP219812_1	163.783	36
MZ569037_1	163.59	36
MZ561529_1	163.426	36
MZ569045_1	163.616	36.1
MZ569038_1	163.089	36.1
MZ569044_1	163.632	36
MW769782_1	163.301	36
OP805576_1	163.359	36.1
NC_044747_1	163.981	36
MT473707_1	163.432	35.8
Amomum_longipetiolatum	163.269	36.1
Cautleya_spicata	164.45	36
Cornukaempferia_larsenii	162.593	36.3
Riedelia_arfakensis	161.399	36.5
Amomum_velutinum	163.311	36.1
Amomum_petaloideum	163.609	36.1
Aframomum_alboviolaceum	166.13	35.8
Globba_variabilis	165.482	36.2
Globba_atrosanguinea	161.896	35.8
Zingiber_citriodorum	165.488	35.8
Hedychium_aureum	163.395	36.2
