# Supplementary material for: Molecular phylogenetic relationships based on chloroplast genomes of Zingiberaceae species: Insights into evolution and adaptation to extreme environments
Source: Front Plant Sci. 2025 Sep 24;16:1670568. doi: 10.3389/fpls.2025.1670568 (PMC12504198; doi:10.3389/fpls.2025.1670568)
Supplement: Supplementary file 4 [file Table3.xlsx]

## Sheet: 78cds
Supplementary 3 The use of codons in Zingiberaceae.
*	Ter	UAA	5297	1.6636
*	Ter	UAG	2346	0.7368
*	Ter	UGA	1909	0.5996
A	Ala	GCA	45531	1.232
A	Ala	GCC	21513	0.5821
A	Ala	GCG	12167	0.3292
A	Ala	GCU	68614	1.8566
C	Cys	UGC	6556	0.4237
C	Cys	UGU	24393	1.5763
D	Asp	GAC	19187	0.3603
D	Asp	GAU	87315	1.6397
E	Glu	GAA	110822	1.5235
E	Glu	GAG	34661	0.4765
F	Phe	UUC	51149	0.6711
F	Phe	UUU	101285	1.3289
G	Gly	GGA	74975	1.618
G	Gly	GGC	15099	0.3258
G	Gly	GGG	28929	0.6243
G	Gly	GGU	66350	1.4319
H	His	CAC	14023	0.4312
H	His	CAU	51018	1.5688
I	Ile	AUA	77357	0.9656
I	Ile	AUC	42026	0.5246
I	Ile	AUU	120956	1.5098
K	Lys	AAA	105627	1.5034
K	Lys	AAG	34889	0.4966
L	Leu	CUA	37406	0.7974
L	Leu	CUC	18127	0.3864
L	Leu	CUG	15351	0.3272
L	Leu	CUU	58181	1.2403
L	Leu	UUA	93602	1.9953
L	Leu	UUG	58797	1.2534
M	Met	AUG	64036	1
N	Asn	AAC	27746	0.4434
N	Asn	AAU	97398	1.5566
P	Pro	CCA	31456	1.1407
P	Pro	CCC	20662	0.7493
P	Pro	CCG	12205	0.4426
P	Pro	CCU	45981	1.6674
Q	Gln	CAA	72469	1.5421
Q	Gln	CAG	21517	0.4579
R	Arg	AGA	50877	1.9084
R	Arg	AGG	16543	0.6205
R	Arg	CGA	34879	1.3083
R	Arg	CGC	9206	0.3453
R	Arg	CGG	10550	0.3957
R	Arg	CGU	37906	1.4218
S	Ser	AGC	10252	0.2956
S	Ser	AGU	45579	1.3141
S	Ser	UCA	41152	1.1865
S	Ser	UCC	33148	0.9557
S	Ser	UCG	18668	0.5382
S	Ser	UCU	59310	1.71
T	Thr	ACA	43380	1.2589
T	Thr	ACC	23881	0.693
T	Thr	ACG	15231	0.442
T	Thr	ACU	55344	1.6061
V	Val	GUA	59046	1.5498
V	Val	GUC	17258	0.453
V	Val	GUG	20427	0.5361
V	Val	GUU	55669	1.4611
W	Trp	UGG	47617	1
Y	Tyr	UAC	21585	0.4184
Y	Tyr	UAU	81589	1.5816
