# Supplementary material for: Molecular phylogenetic relationships based on chloroplast genomes of Zingiberaceae species: Insights into evolution and adaptation to extreme environments
Source: Front Plant Sci. 2025 Sep 24;16:1670568. doi: 10.3389/fpls.2025.1670568 (PMC12504198; doi:10.3389/fpls.2025.1670568)
Supplement: Supplementary file 5 [file Table4.xls]

Supplementary 4 Distribution of PI values for Zingiberaceae.
#Window	Midpoint	Pi	S	gene(Based on the midpoint pos)
148940-149799	149360	0.09952	330	ycf1
148693-149501	149074	0.0967	339	ycf1
149232-150192	149679	0.09594	319	ycf1
149502-150507	150031	0.09521	299	ycf1
133649-134904	134351	0.09367	316	rpl32
143654-144721	144103	0.09362	323	ndhA(exon2)-ndhA(exon1)
133330-134564	134056	0.0927	311	ndhF-rpl32
143962-145037	144554	0.09254	318	ndhA(exon2)-ndhA(exon1)
148407-149231	148821	0.09159	323	ycf1
148047-148939	148567	0.09051	319	ycf1
134230-135330	134705	0.09011	319	rpl32-trnL
133060-134229	133503	0.0899	303	ndhF-rpl32
138722-140483	139299	0.08919	299	psaC-ndhE
134905-135956	135490	0.0891	312	rpl32-trnL
143394-144319	143771	0.08827	332	ndhA(exon2)
134565-135635	135169	0.08789	308	rpl32-trnL
144320-145296	144869	0.08722	313	ndhA(exon2)-ndhA(exon1)
147481-148406	147842	0.08583	297	rps15-ycf1
139053-140780	139713	0.08548	297	psaC-ndhE
16206-17234	16704	0.08521	300	atpH
147726-148692	148222	0.08495	296	rps15-ycf1
135331-136223	135820	0.08308	302	trnL-ccsA
139430-141106	140633	0.08283	284	ndhE
16566-19084	17057	0.08268	275	atpH-atpI
144722-145605	145166	0.08167	313	ndhA(exon2)-ndhA(exon1)
135636-136476	136084	0.08152	303	ccsA
147214-148046	147601	0.08127	294	rps15
143113-143961	143534	0.08073	324	ndhA(exon2)
136477-137467	136904	0.08068	287	ccsA
15825-16878	16363	0.07992	287	atpF(exon1)-atpH
145038-145875	145410	0.07989	307	ndhA(exon1)
131293-132246	131804	0.07944	287	ndhF
131026-131988	131493	0.07903	289	ndhF
138379-139429	138898	0.07863	295	ndhD-psaC
146941-147725	147334	0.07854	305	ndhH
136763-137708	137321	0.07846	282	ndhD
136224-137151	136624	0.07844	298	ccsA
137152-138058	137595	0.07795	284	ndhD
142825-143653	143253	0.07762	316	ndhA(exon2)
132810-133648	133206	0.0776	289	ndhF
131678-132565	132135	0.07759	296	ndhF
142479-143393	142980	0.0773	313	ndhI
145297-146095	145732	0.07598	302	ndhA(exon1)
138059-139052	138546	0.07595	297	ndhD
135957-136762	136359	0.07589	298	ccsA
131989-132809	132417	0.07578	294	ndhF
145876-146701	146255	0.07571	298	ndhH
146414-147213	146809	0.07525	304	ndhH
146702-147472	147046	0.07495	307	ndhH
137468-138378	137911	0.07476	296	ndhD
145606-146413	145994	0.07419	296	ndhA(exon1)
146096-146940	146563	0.07408	291	ndhH
140484-141412	140958	0.07357	277	ndhE-ndhG
141413-142824	142315	0.07332	288	ndhI
142183-143112	142657	0.07292	295	ndhI
137709-138721	138246	0.07202	293	ndhD
140781-142182	141263	0.07167	266	ndhG
141107-142478	141556	0.07157	274	ndhG
132566-133329	132953	0.07078	287	ndhF
132247-133059	132690	0.06822	280	ndhF
149800-150782	150343	0.06284	197	ycf1
128514-131677	131140	0.0593	208	ndhF
15623-16565	15944	0.05806	196	atpF(exon1)-atpH
16879-19284	17499	0.05721	178	atpH-atpI
55376-57989	57345	0.05129	167	trnL-exon1
55048-57782	55753	0.04917	168	trnT
31700-33686	32716	0.04773	159	rpoB-trnC
6622-9169	8664	0.047	123	rps16(exon1)-trnQ
31499-33014	32129	0.04662	152	rpoB-trnC
6411-8771	6748	0.045	113	rps16(exon1)-trnQ
6132-7060	6510	0.04221	105	rps16(exon2)-rps16(exon1)
150193-150994	150682	0.03856	110	ycf1
80108-80912	80551	0.03795	92	psaJ-rpl33
54848-56550	55147	0.03616	117	rps4
10450-11684	11298	0.03571	83	trnS-trnG-exon1
39442-41376	41045	0.03557	123	trnT-psbD
32432-33931	33563	0.03524	105	rpoB-trnC
10214-11422	10592	0.03508	86	trnS-trnG-exon1
125727-131292	128613	0.03484	125	trnN-ndhF
39224-41169	39561	0.03402	116	trnE-trnT
17235-19484	19184	0.03354	94	atpI
37154-37884	37528	0.0333	95	psbM-trnD
4604-5405	5006	0.03224	87	trnK(exon1)-rps16(exon2)
9994-11167	10342	0.03214	72	psbI-trnS
37402-38203	37760	0.03127	86	psbM-trnD
80388-81159	80812	0.03125	80	rpl33
60714-62769	61055	0.03092	84	ndhC-trnV(exon2)
79879-80699	80252	0.03033	72	psaJ-rpl33
37651-38442	37991	0.0301	77	trnD-trnY
9375-10213	9871	0.03006	76	psbK-psbI
77247-78529	77645	0.03003	71	psbE-petL
31299-32431	31598	0.02979	102	rpoB
56551-58234	57888	0.02903	98	trnL-exon1-trnL-exon2
9720-10449	10113	0.02892	75	psbK-psbI
33932-34700	34288	0.0289	73	trnC-petN
36889-37650	37276	0.02883	90	psbM-trnD
15406-16193	15724	0.02859	96	atpF(exon1)
4052-4888	4497	0.0284	73	matK-trnK(exon1)
53461-54192	53790	0.0284	74	ycf3(exon1)-trnS
77504-78741	78427	0.02825	69	psbE-petL
7061-9374	8961	0.02819	72	trnQ-psbK
75556-76424	75909	0.02794	75	petA-psbJ
4398-5112	4737	0.02776	73	trnK(exon1)-rps16(exon2)
60951-62969	62610	0.0276	68	ndhC-trnV(exon2)
34189-35200	34594	0.02751	65	trnC-petN
43781-44513	44145	0.02733	63	trnS-psbZ
34451-35648	34800	0.02708	67	petN
40864-41576	41276	0.02698	95	trnT-psbD
72631-73324	72966	0.02695	78	ycf4-cemA
68504-69416	69030	0.02657	78	rbcL-accD
77029-77779	77379	0.02643	53	psbE-petL
53688-54437	54069	0.02622	73	ycf3(exon1)-trnS
9170-9993	9480	0.02543	70	psbK-psbI
43990-44758	44413	0.0253	66	trnS-psbZ
68272-69138	68766	0.02516	75	rbcL-accD
34701-36383	35308	0.02513	69	petN-psbM
5925-6621	6303	0.0251	59	rps16(exon2)-rps16(exon1)
97085-97695	97395	0.02503	65	rps3
38661-40863	39334	0.025	76	trnE-trnT
4889-5699	5229	0.02484	68	trnK(exon1)-rps16(exon2)
11168-11934	11576	0.02484	63	trnS-trnG-exon1
82707-83370	83036	0.02481	72	rps12(exon1)/rps12-exon1
81366-82064	81748	0.02475	59	rps18-rpl20
75809-76627	76324	0.02444	60	petA-psbJ
96269-97084	96607	0.0244	57	rpl16(exon2)-rpl16(exon1)
1344-2119	1731	0.02433	71	trnK(exon2)-matK
43577-44283	43889	0.02419	56	trnS
75177-76036	75690	0.02406	73	petA-psbJ
3532-4397	3934	0.02398	59	matK-trnK(exon1)
38204-39223	38560	0.02398	63	trnY
96046-96741	96368	0.02386	54	rpl16(exon2)-rpl16(exon1)
37892-38660	38317	0.02379	65	trnD-trnY
53232-53969	53560	0.02379	60	ycf3(exon1)-trnS
8772-9719	9274	0.02376	61	psbK
33687-34450	34077	0.0236	64	trnC-petN
95827-96475	96161	0.02333	59	rpl16(exon2)-rpl16(exon1)
88668-89481	89050	0.02321	59	petB-exon1-petB-exon2
68072-68871	68371	0.02319	59	rbcL-accD
72431-73077	72745	0.02305	68	ycf4-cemA
65978-66871	66522	0.02267	61	atpB-rbcL
88922-89681	89369	0.02252	55	petB-exon1-petB-exon2
91789-92479	92173	0.02244	50	rpoA
81566-82264	81964	0.0224	54	rpl20
77780-78954	78629	0.0223	63	petL
2120-2719	2419	0.02229	55	matK
96742-97495	97189	0.02229	56	rpl16(exon1)-rps3
2520-3119	2819	0.0221	62	matK
58235-58883	58560	0.0221	55	trnF-ndhJ
35201-36641	35771	0.02192	67	petN-psbM
97296-97895	97595	0.02165	59	rps3
91580-92279	91895	0.02159	48	petD-exon2-rpoA
1860-2519	2219	0.02156	60	matK
44284-44974	44613	0.02146	54	psbZ-trnG
2320-2919	2619	0.0213	55	matK
71095-72029	71700	0.02129	55	psaI
33015-34188	33797	0.02111	62	trnC-petN
68872-69616	69244	0.02102	60	rbcL-accD
69139-69822	69516	0.02098	48	accD
93281-93920	93580	0.02079	58	rps11-rpl36
5113-5924	5599	0.02078	53	rps16(exon2)
36642-37401	37026	0.02076	67	psbM-trnD
91380-92064	91679	0.02076	41	petD-exon2
5700-6410	6024	0.02067	52	rps16(exon2)-rps16(exon1)
38443-39441	38760	0.02067	57	trnE-trnT
81160-81859	81465	0.02037	47	rps18
83152-83801	83470	0.02037	53	clpP(exon3)
58443-59083	58773	0.02035	53	trnF-ndhJ
70829-71800	71454	0.02024	55	accD-psaI
12153-12833	12452	0.02016	50	trnG-exon2
44514-45332	44862	0.02016	52	psbZ-trnG
3805-4603	4161	0.02011	51	matK-trnK(exon1)
60514-62254	60829	0.02011	57	ndhC-trnV(exon2)
72863-73530	73190	0.01992	57	ycf4-cemA
50730-51393	51082	0.01979	62	psaA-ycf3(exon3)
57996-58668	58342	0.01956	53	trnF
11423-12152	11796	0.01949	53	trnG-exon1-trnG-exon2
65751-66637	66090	0.01946	59	atpB-rbcL
11935-12581	12252	0.01943	54	trnG-exon1-trnG-exon2
70629-71583	70949	0.01935	53	accD-psaI
53970-54644	54292	0.01924	58	trnS
20567-21248	20891	0.01916	46	rps2-rpoC2
96493-97295	96918	0.01906	51	rpl16(exon2)-rpl16(exon1)
78742-79431	79060	0.01905	51	petG-trnW
11685-12352	12034	0.01902	51	trnG-exon1-trnG-exon2
95016-95626	95315	0.01898	42	rpl14-rpl16(exon2)
44759-45692	45229	0.01895	50	trnG-trnfM
74977-75808	75433	0.01889	57	petA-psbJ
93481-94120	93813	0.01886	51	rpl36
23085-23723	23384	0.01883	53	rpoC2
82937-83570	83258	0.01881	53	rps12(exon1)/rps12-exon1-clpP(exon3)
69417-70028	69716	0.01879	38	accD
82482-83151	82813	0.01879	54	rpl20-rps12(exon1)/rps12-exon1
944-1624	1243	0.01867	51	psbA
1-743	443	0.01857	66	psbA
62255-63180	62869	0.01848	48	trnV(exon2)-trnV(exon1)
12353-13034	12687	0.01835	47	trnR
21649-22260	21948	0.01835	53	rpoC2
1625-2319	2019	0.01833	56	trnK(exon2)-matK
94739-95426	95115	0.01829	43	rpl14
89243-89881	89581	0.01822	42	petB-exon1-petB-exon2
79657-80387	79984	0.01821	53	psaJ
3326-4051	3631	0.01805	46	matK-trnK(exon1)
1144-1859	1451	0.018	51	psbA-trnK(exon2)
43377-43989	43676	0.0179	39	psbC
50524-51187	50835	0.01776	54	psaA-ycf3(exon3)
97496-98783	97795	0.0177	51	rps3
66226-67071	66748	0.01759	46	atpB-rbcL
57783-58442	58099	0.01751	47	trnL-exon2-trnF
3120-3804	3431	0.01743	48	matK
82265-82936	82606	0.01727	48	rpl20-rps12(exon1)/rps12-exon1
21849-22460	22151	0.01722	53	rpoC2
23285-23926	23623	0.01722	47	rpoC2
29066-29665	29365	0.01722	45	rpoB
79182-79878	79537	0.01719	49	trnP-psaJ
344-943	643	0.01714	56	psbA
80700-81365	81019	0.01711	49	rpl33-rps18
76037-76827	76527	0.01708	37	psbJ-psbL
78530-79181	78853	0.01702	47	petL-petG
27153-27865	27524	0.017	47	rpoC1(exon2)-rpoC1(exon1)
83571-84269	83946	0.01689	47	clpP(exon3)-clpP(exon2)
50969-51627	51293	0.01683	55	ycf3(exon3)
51188-51983	51499	0.01678	53	ycf3(exon3)-ycf3(exon2)
20767-21448	21139	0.01676	44	rpoC2
2920-3531	3219	0.01673	54	matK
45052-45892	45587	0.01673	46	trnfM-rps14
58669-59283	58983	0.01673	45	trnF-ndhJ
78955-79656	79297	0.01668	45	trnW-trnP
22861-23523	23184	0.01662	49	rpoC2
12582-13234	12934	0.01652	41	atpA
95216-95826	95526	0.01651	38	rpl16(exon2)
72231-72862	72530	0.01637	49	ycf4
81865-82481	82164	0.01633	41	rpl20
88403-89242	88810	0.01629	52	petB-exon1-petB-exon2
2720-3325	3019	0.01622	53	matK
83371-84050	83673	0.01622	42	clpP(exon3)-clpP(exon2)
35649-36888	36541	0.01619	55	psbM
93080-93713	93380	0.01602	42	rps11
22052-22660	22360	0.01597	49	rpoC2
80913-81565	81265	0.01594	40	rps18
94330-95015	94638	0.01592	47	rps8
5406-6126	5805	0.0157	42	rps16(exon2)-rps16(exon1)
27377-28065	27760	0.01568	45	rpoC1(exon2)-rpoC1(exon1)
94539-95215	94915	0.01565	41	rps8-rpl14
544-1143	843	0.01563	47	psbA
20367-21003	20666	0.01559	37	rps2
85459-86144	85818	0.01551	43	clpP(exon1)-psbB
84752-85458	85099	0.01549	45	clpP(exon2)-clpP(exon1)
90942-91579	91279	0.01546	36	petD-exon1-petD-exon2
76828-77503	77128	0.0154	36	psbE-petL
65542-66225	65860	0.01524	45	atpB-rbcL
95427-96045	95726	0.01524	42	rpl16(exon2)
84982-85706	85358	0.01519	44	clpP(exon2)-clpP(exon1)
53020-53687	53353	0.0151	39	ycf3(exon2)-ycf3(exon1)
84470-85250	84878	0.01508	42	clpP(exon2)-clpP(exon1)
90506-91179	90833	0.01498	38	petD-exon1-petD-exon2
26953-27645	27252	0.01492	36	rpoC1(exon2)-rpoC1(exon1)
83802-84469	84164	0.01492	42	clpP(exon3)-clpP(exon2)
73931-74576	74276	0.01489	45	petA
15055-15824	15517	0.01483	36	atpF(exon2)-atpF(exon1)
90722-91379	91046	0.01476	37	petD-exon1-petD-exon2
19886-20566	20266	0.01473	54	rps2
29266-29886	29565	0.01468	37	rpoB
25333-25952	25652	0.01454	49	rpoC1(exon2)
69617-70228	69922	0.01454	30	accD
84051-84751	84369	0.01443	39	clpP(exon2)
31099-31699	31398	0.0144	40	rpoB
84270-84981	84579	0.01438	36	clpP(exon2)-clpP(exon1)
19685-20366	20039	0.01435	53	atpI-rps2
29466-30086	29765	0.01433	38	rpoB
23524-24126	23826	0.01432	37	rpoC2
85251-85918	85558	0.0143	41	clpP(exon1)-psbB
67872-68502	68171	0.01427	35	rbcL
22661-23284	22960	0.01422	45	rpoC2
73078-73730	73424	0.01413	41	cemA
26753-27376	27052	0.01411	33	rpoC1(exon2)
69823-70428	70128	0.0141	33	accD
36384-37153	36774	0.01402	48	psbM-trnD
67272-67871	67571	0.01402	39	rbcL
45333-46123	45792	0.01394	39	rps14
52589-53231	52919	0.01394	39	ycf3(exon2)-ycf3(exon1)
54438-55047	54744	0.0139	44	rps4
54193-54847	54544	0.01378	45	trnS-rps4
60314-60950	60613	0.01371	41	ndhC
87545-88191	87885	0.01368	36	psbT
50324-50968	50623	0.01367	41	psaA-ycf3(exon3)
12834-13434	13134	0.01359	35	atpA
22461-23084	22760	0.01356	43	rpoC2
85707-86344	86044	0.01348	39	clpP(exon1)-psbB
66638-67271	66971	0.01346	35	rbcL
21449-22051	21748	0.01338	41	rpoC2
744-1343	1043	0.01329	40	psbA
87786-88402	88091	0.01324	32	psbN-psbH
25133-25752	25452	0.01321	43	rpoC2-rpoC1(exon2)
67472-68071	67771	0.0131	32	rbcL
87345-87991	87647	0.01308	34	psbB-psbT
95627-96268	95932	0.01302	40	rpl16(exon2)-rpl16(exon1)
59084-59707	59383	0.01289	33	ndhJ
25553-26152	25852	0.01281	41	rpoC1(exon2)
92280-92879	92579	0.01281	36	rpoA
88192-88921	88561	0.01278	41	psbH-petB-exon1
179867-180516	180194	0.01278	25	trnH-rps19
92065-92679	92379	0.01276	35	rpoA
41170-41776	41476	0.01275	41	psbD
71801-72430	72130	0.01273	39	ycf4
92480-93079	92779	0.01267	36	rpoA
90301-90941	90621	0.01262	38	petD-exon1-petD-exon2
19485-20166	19784	0.01257	47	atpI-rps2
73731-74376	74068	0.01254	37	cemA-petA
22261-22860	22560	0.01249	42	rpoC2
51394-52187	51745	0.01243	40	ycf3(exon3)-ycf3(exon2)
74777-75555	75076	0.01238	37	petA
85919-86544	86244	0.01227	32	psbB
73531-74176	73830	0.0121	34	cemA
71584-72230	71900	0.01206	36	psaI-ycf4
51628-52388	52087	0.01205	35	ycf3(exon3)-ycf3(exon2)
82065-82706	82371	0.012	30	rpl20-rps12(exon1)/rps12-exon1
60108-60713	60413	0.01198	29	ndhC
52188-52801	52488	0.01197	32	ycf3(exon2)
67672-68271	67971	0.01197	28	rbcL
20167-20766	20466	0.01195	35	rps2
98784-99427	99107	0.01194	27	rps19-trnH
79432-80107	79765	0.01192	37	trnP-psaJ
58884-59483	59183	0.01184	31	ndhJ
89482-90081	89781	0.01175	30	petB-exon2
59284-59907	59607	0.01168	33	ndhK
87992-88667	88302	0.01168	36	psbH
180080-180713	180385	0.01165	24	rps19
89882-90505	90181	0.01154	33	petB-exon2
14642-15405	14941	0.01151	33	atpF(exon2)-atpF(exon1)
91180-91788	91479	0.0114	28	petD-exon2
54645-55375	54947	0.01137	40	rps4
59908-60513	60207	0.01135	29	ndhK
93714-94329	94020	0.01133	36	infA
14842-15622	15263	0.01125	31	atpF(exon2)-atpF(exon1)
28866-29465	29165	0.01124	35	rpoB
52802-53460	53124	0.01124	31	ycf3(exon2)-ycf3(exon1)
92680-93280	92979	0.01121	32	rpoA
90082-90721	90400	0.01119	35	petB-exon2-petD-exon1
123454-124108	123792	0.01119	24	rrn5-trnR
123893-124520	124214	0.01116	26	trnR-trnN
65342-65977	65641	0.0111	31	atpB
67072-67671	67371	0.011	33	rbcL
21004-21648	21348	0.01094	35	rpoC2
123691-124320	124000	0.01094	25	trnR-trnN
24933-25552	25232	0.01083	36	rpoC2
179667-180316	179966	0.01071	20	rpl2-exon2
52389-53019	52693	0.01067	30	ycf3(exon2)-ycf3(exon1)
63181-63941	63492	0.01057	34	trnV(exon1)-trnM
27646-28265	27965	0.01051	34	rpoC1(exon1)
155102-155762	155423	0.01044	24	trnN-trnR
30893-31498	31198	0.01043	32	rpoB
97896-99217	98883	0.01043	26	rps19
98995-99627	99327	0.01041	23	rpl2(exon2)
94121-94738	94429	0.01038	38	rps8
70429-71094	70728	0.0103	29	accD
28666-29265	28965	0.01021	32	rpoB
64942-65541	65241	0.01017	28	atpB
29666-30292	29986	0.01006	34	rpoB
25753-26352	26052	0.00998	32	rpoC1(exon2)
92880-93480	93180	0.00995	27	rps11
26553-27152	26852	0.00987	24	rpoC1(exon2)
47324-47923	47623	0.00987	28	psaB
30087-30692	30392	0.00978	30	rpoB
154696-155320	154995	0.00978	22	trnN-trnR
154896-155523	155207	0.00978	22	trnN-trnR
59484-60107	59807	0.00975	30	ndhK
62770-63392	63079	0.00973	29	trnV(exon2)-trnV(exon1)
97696-98994	98678	0.00971	28	rpl22-rps19
63393-64141	63701	0.00962	33	trnM
42777-43376	43076	0.0096	31	psbC
76628-77246	76928	0.00949	22	psbE
47124-47723	47423	0.00943	26	psaB
66872-67471	67171	0.00943	33	rbcL
49524-50123	49823	0.00935	31	psaA
152228-152860	152527	0.00935	24	ycf1
150508-151227	150894	0.00924	25	ycf1
21249-21848	21548	0.00922	30	rpoC2
86145-86744	86444	0.00921	24	psbB
110236-110925	110625	0.00921	37	ndhB(exon2)
29887-30492	30186	0.00914	30	rpoB
76425-77028	76727	0.00914	24	psbF
23724-24326	24026	0.0091	25	rpoC2
42577-43176	42876	0.00908	31	psbC
49724-50323	50023	0.00905	28	psaA
63602-64341	64041	0.00898	33	atpE
43177-43780	43476	0.00892	26	psbC
74177-74776	74476	0.00892	32	petA
59708-60313	60007	0.00889	28	ndhK
152428-153060	152754	0.00887	25	ycf1
63942-64541	64241	0.00873	31	atpE
125521-131025	125826	0.00871	28	trnN-ndhF
13035-13634	13334	0.00867	24	atpA
26353-26952	26652	0.00852	23	rpoC1(exon2)
89682-90300	89981	0.00848	23	petB-exon2
70029-70628	70328	0.00846	22	accD
48724-49323	49023	0.00835	19	psaA
179467-180079	179766	0.00825	14	rpl2-exon2
14235-14841	14541	0.00822	26	atpF(exon2)
93921-94538	94222	0.00816	29	infA-rps8
62970-63601	63284	0.00814	27	trnV(exon2)-trnV(exon1)
86345-86944	86644	0.00813	23	psbB
14442-15054	14741	0.00811	27	atpF(exon2)
24127-24732	24432	0.00811	29	rpoC2
65142-65750	65441	0.00808	22	atpB
87145-87785	87444	0.00808	25	psbB
41577-42176	41876	0.00806	20	psbD
73325-73930	73630	0.00806	26	cemA
23927-24532	24226	0.00805	27	rpoC2
70229-70828	70528	0.00805	21	accD
25953-26552	26252	0.00802	22	rpoC1(exon2)
42377-42976	42676	0.00787	27	psbC
19285-19885	19584	0.00783	25	atpI
49324-49923	49623	0.00783	25	psaA
48924-49523	49223	0.00778	19	psaA
46324-46923	46623	0.00776	24	psaB
152028-152633	152327	0.00775	25	ycf1
152634-153260	152960	0.00773	20	ycf1
110036-110725	110335	0.00768	33	ndhB(exon2)
72030-72630	72330	0.00765	26	ycf4
30693-31298	30998	0.00763	25	rpoB
30293-30892	30592	0.00762	24	rpoB
47524-48123	47823	0.00762	21	psaB
27866-28465	28165	0.0076	24	rpoC1(exon1)
74377-74976	74676	0.00759	26	petA
51984-52588	52287	0.00756	22	ycf3(exon3)-ycf3(exon2)
41777-42376	42076	0.00749	20	psbD
64742-65341	65041	0.00749	22	atpB
109836-110525	110135	0.00746	32	ndhB(exon2)
99218-99827	99527	0.00743	15	rpl2(exon2)
49124-49723	49423	0.00738	20	psaA
153861-154460	154160	0.0073	18	ycf1
48524-49123	48823	0.00727	19	psaA
42977-43576	43276	0.00725	23	psbC
46524-47123	46823	0.0071	21	psaB
64542-65141	64841	0.00705	20	atpB
41377-41976	41676	0.00698	18	psbD
30493-31098	30792	0.00694	24	rpoB
170323-170953	170637	0.00694	23	trnL-ycf2
150783-151427	151127	0.00687	20	ycf1
50124-50729	50423	0.00686	22	psaA
154061-154695	154360	0.00683	18	ycf1
74577-75176	74876	0.00679	23	petA
64142-64741	64441	0.00676	23	atpB
108141-108765	108440	0.00676	19	ycf2-trnL
114917-115561	115221	0.00671	14	rps12(exon2)-trnV
47724-48323	48023	0.0066	23	psaB
151828-152427	152127	0.0066	22	ycf1
170538-171153	170853	0.00657	18	ycf2
13235-13834	13534	0.00656	19	atpA
150995-151627	151327	0.00656	17	ycf1
151428-152027	151727	0.00641	17	ycf1
86945-87544	87244	0.00637	19	psbB
13635-14234	13934	0.00633	20	atpA
45693-46323	46001	0.00633	19	rps14-psaB
124721-125320	125020	0.00632	14	trnN-ndhF
13435-14034	13734	0.0063	19	atpA
153661-154260	153960	0.00629	21	ycf1
151228-151827	151527	0.00627	14	ycf1
28266-28865	28565	0.00625	24	rpoB
24327-24932	24632	0.00616	24	rpoC2
113965-114693	114282	0.00616	16	rps12(exon2)-trnV
28066-28665	28365	0.00605	24	rpoC1(exon1)-rpoB
49924-50523	50223	0.006	19	psaA
164462-165214	164787	0.00597	15	trnV-rps12-exon2
28466-29065	28765	0.00595	23	rpoB
108341-108971	108656	0.00595	23	ycf2-trnL
14035-14641	14334	0.00594	20	atpA
114170-114916	114590	0.00594	15	rps12(exon2)-trnV
48124-48723	48423	0.00587	19	psaA
64342-64941	64641	0.00587	19	atpB
19085-19684	19384	0.00586	20	atpI
46724-47323	47023	0.00584	20	psaB
86545-87144	86844	0.00581	20	psbB
151628-152227	151927	0.00581	21	ycf1
153461-154060	153760	0.00562	19	ycf1
46924-47523	47223	0.00559	19	psaB
108557-109176	108865	0.00551	21	ycf2-trnL
41977-42576	42276	0.00549	16	psbD
152861-153460	153160	0.00549	16	ycf1
154261-154895	154595	0.00537	14	ycf1-trnN
42177-42776	42476	0.0053	18	psbC
164685-165419	165114	0.0053	12	trnV-rps12-exon2
170118-170745	170428	0.00529	19	trnL-ycf2
47924-48523	48223	0.00527	17	psaB
104845-105444	105144	0.00517	15	ycf2
169464-170117	169802	0.00514	15	trnL-ycf2
48324-48923	48623	0.00511	13	psaA
105045-105644	105344	0.00511	14	ycf2
164257-165001	164579	0.00506	13	trnV-rps12-exon2
24533-25132	24832	0.00502	18	rpoC2
24733-25332	25032	0.00502	20	rpoC2
13835-14441	14134	0.0049	17	atpA
125121-125726	125420	0.00486	15	trnN-ndhF
168059-168658	168358	0.00486	15	ndhB-exon1-ndhB-exon2
153261-153860	153560	0.00483	18	ycf1
168259-168858	168558	0.00483	14	ndhB-exon2
45893-46523	46223	0.00481	15	psaB
114694-115321	115021	0.00481	12	rps12(exon2)-trnV
107941-108556	108240	0.00479	13	ycf2
170746-171353	171053	0.00479	13	ycf2
124321-124920	124620	0.00476	11	trnN-ndhF
124521-125120	124820	0.00476	11	trnN-ndhF
169904-170537	170217	0.00465	14	trnL-ycf2
113765-114490	114069	0.0046	12	rps12(exon2)-trnV
26153-26752	26452	0.00457	16	rpoC1(exon2)
107741-108340	108040	0.00457	12	ycf2
115122-115764	115461	0.00454	11	rps12(exon2)-trnV
173650-174249	173949	0.00448	12	ycf2
108766-109391	109076	0.00443	14	ycf2-trnL
173850-174449	174149	0.00441	13	ycf2
114491-115121	114808	0.0044	10	rps12(exon2)-trnV
172384-173040	172740	0.00432	16	ycf2
172584-173240	172940	0.00432	16	ycf2
105245-105844	105544	0.00425	13	ycf2
109177-109835	109491	0.00425	12	trnL
160778-161390	161079	0.00422	10	trnI(exon2)-trnI(exon1)
160374-160979	160677	0.00419	12	trnI(exon2)-trnI(exon1)
163191-163816	163513	0.00419	12	trnV-rps12-exon2
46124-46723	46423	0.00414	14	psaB
101961-102560	102260	0.00413	12	ycf2
163392-164056	163713	0.00413	10	trnV-rps12-exon2
172184-172840	172483	0.00413	16	ycf2
173450-174049	173749	0.0041	12	ycf2
86745-87344	87044	0.00408	15	psbB
110526-111125	110825	0.00397	15	ndhB(exon2)
124921-125520	125220	0.00397	11	trnN-ndhF
167859-168458	168158	0.00397	11	ndhB-exon1-ndhB-exon2
115322-116012	115664	0.0039	11	rps12(exon2)-trnV
169703-170322	170009	0.00384	10	trnL-ycf2
102976-103584	103275	0.00381	10	ycf2
108972-109591	109290	0.00381	10	ycf2-trnL
166632-167258	166958	0.00381	12	rps7-ndhB-exon1
163817-164461	164156	0.00376	8	trnV-rps12-exon2
163614-164256	163924	0.00375	8	trnV-rps12-exon2
176734-177333	177033	0.00375	10	ycf2
104639-105244	104944	0.00371	13	ycf2
118433-119043	118739	0.00368	11	trnI-exon1-trnI-exon2
123053-123690	123352	0.00368	10	rrn4.5-rrn5
123253-123892	123553	0.00368	10	rrn5-trnR
153061-153660	153360	0.00368	10	ycf1
166432-167058	166731	0.00368	14	rps7-ndhB-exon1
178649-179258	178948	0.00368	6	rpl2-exon1-rpl2-exon2
177334-178033	177633	0.00365	13	ycf2
174050-174655	174349	0.00362	12	ycf2
155524-156163	155862	0.00359	11	rrn5
160980-161590	161279	0.00359	8	trnI(exon1)-rrn16
161180-161790	161490	0.00359	8	trnI(exon1)-rrn16
160174-160777	160477	0.00356	10	trnI(exon2)-trnI(exon1)
110726-111325	111025	0.00352	13	ndhB(exon2)-ndhB(exon1)
101761-102360	102060	0.00349	12	ycf2
118840-119443	119143	0.00346	8	trnA-exon1
102776-103375	103075	0.00343	10	ycf2
162791-163391	163090	0.0034	11	rrn16-trnV
169259-169902	169602	0.00333	12	ndhB-exon2-trnL
101561-102160	101860	0.0033	14	ycf2
106254-106916	106562	0.0033	12	ycf2
106717-107316	107016	0.0033	12	ycf2
115765-116413	116113	0.0033	14	trnV-rrn16
174856-175509	175200	0.00325	12	ycf2
125321-128513	125620	0.00324	13	trnN-ndhF
171984-172583	172283	0.00324	12	ycf2
124109-124720	124420	0.00321	10	trnR-trnN
162991-163613	163291	0.00321	11	trnV
177534-178233	177933	0.00321	11	ycf2-trnI
164057-164684	164361	0.00319	8	trnV-rps12-exon2
99828-100445	100138	0.00317	6	rpl2(exon2)-rpl2(exon1)
112126-112752	112443	0.00314	12	ndhB(exon1)-rps7
175710-176318	176018	0.00314	9	ycf2
99428-100035	99727	0.00311	7	rpl2(exon2)-rpl2(exon1)
99628-100245	99935	0.00311	7	rpl2(exon2)-rpl2(exon1)
103785-104438	104138	0.0031	13	ycf2
101261-101960	101660	0.00308	13	ycf2
106454-107116	106816	0.00308	11	ycf2
176519-177133	176833	0.00308	7	ycf2
116013-116613	116313	0.00305	10	rrn16
178849-179466	179155	0.00305	6	rpl2-exon1-rpl2-exon2
103376-103993	103684	0.00303	11	ycf2
102161-102775	102460	0.00302	7	ycf2
112326-112952	112652	0.00292	11	rps7
154461-155101	154795	0.00292	9	trnN
170954-171577	171253	0.00292	8	ycf2
107523-108140	107840	0.00289	13	ycf2
159974-160577	160273	0.00289	7	trnI(exon2)
176319-176933	176624	0.00289	7	ycf2
103585-104238	103884	0.00287	12	ycf2
101061-101760	101460	0.00286	12	trnI-ycf2
105845-106453	106153	0.00286	10	ycf2
106054-106716	106353	0.00286	10	ycf2
111926-112552	112225	0.00286	10	ndhB(exon1)
115562-116213	115912	0.00286	12	rps12(exon2)-trnV
118640-119243	118943	0.00283	8	trnI-exon1-trnI-exon2
122853-123453	123152	0.00283	7	rrn4.5
179049-179666	179358	0.00283	6	rpl2-exon1-rpl2-exon2
105445-106053	105744	0.00279	11	ycf2
166841-167458	167158	0.00279	10	ndhB-exon1
103176-103784	103484	0.00276	9	ycf2
175919-176518	176218	0.00276	9	ycf2
117814-118432	118132	0.00267	9	trnI-exon1-trnI-exon2
104439-105044	104744	0.00263	11	ycf2
111526-112125	111825	0.00263	6	ndhB(exon1)
118033-118639	118332	0.00263	8	trnI-exon1-trnI-exon2
171154-171783	171453	0.00263	11	ycf2
171578-172183	171883	0.00263	11	ycf2
177134-177733	177433	0.00263	11	ycf2
174250-174855	174549	0.0026	10	ycf2
174656-175300	174955	0.0026	10	ycf2
165002-165619	165319	0.00257	6	trnV-rps12-exon2
172841-173449	173140	0.00254	8	ycf2
178443-179048	178748	0.00254	6	rpl2-exon1
109392-110035	109692	0.00248	9	trnL-ndhB(exon2)
155763-156363	156063	0.00248	6	rrn5-rrn4.5
155964-156563	156263	0.00248	6	rrn4.5-rrn23
106917-107522	107216	0.00244	11	ycf2
107117-107740	107416	0.00244	11	ycf2
107317-107940	107622	0.00244	11	ycf2
171784-172383	172083	0.00244	11	ycf2
173241-173849	173549	0.00244	8	ycf2
105645-106253	105953	0.00241	8	ycf2
111726-112325	112025	0.00241	5	ndhB(exon1)
118233-118839	118539	0.00241	10	trnI-exon1-trnI-exon2
119244-119844	119544	0.00241	8	trnA-exon1-trnA-exon2
119645-120249	119944	0.00241	8	trnA-exon1-trnA-exon2
167459-168058	167758	0.00241	7	ndhB-exon1-ndhB-exon2
176934-177533	177233	0.00241	10	ycf2
175056-175709	175409	0.0024	9	ycf2
100246-100851	100545	0.00238	5	rpl2(exon1)
102561-103175	102875	0.00238	7	ycf2
168459-169058	168758	0.00238	9	ndhB-exon2
174450-175055	174755	0.00238	9	ycf2
175301-175918	175609	0.00237	8	ycf2
155321-155963	155625	0.00235	8	trnR-rrn5
159373-159973	159672	0.00232	7	trnA(exon2)-trnA(exon1)
173041-173649	173340	0.00232	7	ycf2
103994-104638	104338	0.00222	10	ycf2
110926-111525	111225	0.00222	10	ndhB(exon2)-ndhB(exon1)
111326-111925	111625	0.00222	7	ndhB(exon1)
167259-167858	167558	0.00219	6	ndhB-exon1
169059-169702	169358	0.00219	9	ndhB-exon2-trnL
100036-100645	100345	0.00216	4	rpl2(exon2)-rpl2(exon1)
176119-176733	176418	0.00213	7	ycf2
177734-178442	178133	0.00213	7	trnI-rpl23
159168-159772	159472	0.0021	6	trnA(exon2)-trnA(exon1)
162591-163190	162890	0.0021	6	rrn16
112553-113153	112852	0.00203	7	rps7
104239-104844	104538	0.002	9	ycf2
117614-118232	117913	0.002	6	rrn16-trnI-exon1
102361-102975	102669	0.00197	6	ycf2
167659-168258	167958	0.00197	8	ndhB-exon1-ndhB-exon2
171354-171983	171677	0.00197	8	ycf2
166232-166840	166531	0.0019	6	rps7
175510-176118	175809	0.0019	6	ycf2
100446-101060	100751	0.00175	5	rpl2(exon1)
116214-116813	116513	0.00175	5	rrn16
120650-121252	120949	0.00175	7	rrn23
122253-122852	122552	0.00175	7	rrn23
122453-123052	122752	0.00175	5	rrn23
122653-123252	122952	0.00175	5	rrn23
160578-161179	160879	0.00175	7	trnI(exon2)-trnI(exon1)
120045-120649	120349	0.00171	4	rrn23
159573-160173	159873	0.00168	5	trnA(exon2)-trnA(exon1)
167059-167658	167358	0.00168	2	ndhB-exon1
158768-159372	159067	0.00165	4	rrn23
158968-159572	159272	0.00165	4	rrn23-trnA(exon2)
162391-162990	162690	0.00165	4	rrn16
100852-101560	101160	0.00156	7	rpl23-trnI
109592-110235	109935	0.00156	7	trnL-ndhB(exon2)
112953-113564	113253	0.00152	6	rps12(exon3)-rps12(exon2)
119044-119644	119343	0.00152	4	trnA-exon1-trnA-exon2
120250-120849	120549	0.00152	6	rrn23
120450-121049	120749	0.00152	6	rrn23
122053-122652	122352	0.00152	6	rrn23
156564-157163	156863	0.00152	6	rrn23
178234-178848	178548	0.00152	4	rpl2-exon1
157964-158567	158267	0.00149	5	rrn23
158164-158767	158467	0.00149	5	rrn23
159773-160373	160073	0.00146	4	trnA(exon2)-trnA(exon1)
179259-179866	179566	0.00146	5	rpl2-exon2
156964-157563	157263	0.00143	3	rrn23
111126-111725	111425	0.00133	6	ndhB(exon2)-ndhB(exon1)
117414-118032	117713	0.00133	6	rrn16
119444-120044	119744	0.00133	6	trnA-exon1-trnA-exon2
156364-156963	156663	0.00133	6	rrn23
112753-113353	113052	0.0013	5	rps7
113154-113764	113464	0.0013	5	rps12(exon3)-rps12(exon2)
119845-120449	120149	0.0013	3	trnA-exon2-rrn23
156764-157363	157063	0.0013	5	rrn23
168859-169463	169158	0.0013	5	ndhB-exon2
158368-158967	158667	0.00127	4	rrn23
168659-169258	168958	0.00127	4	ndhB-exon2
156164-156763	156463	0.00124	3	rrn23
157364-157963	157663	0.00124	3	rrn23
100646-101260	100960	0.00111	5	rpl23
116414-117013	116713	0.00108	2	rrn16
120850-121452	121152	0.00108	4	rrn23
121050-121652	121352	0.00108	4	rrn23
121253-121852	121552	0.00108	2	rrn23
121453-122052	121752	0.00108	2	rrn23
121653-122252	121952	0.00108	2	rrn23
121853-122452	122152	0.00108	4	rrn23
157764-158367	158063	0.00108	4	rrn23
157164-157763	157463	0.00102	2	rrn23
113354-113964	113664	0.00089	4	rps12(exon3)-rps12(exon2)
113565-114169	113864	0.00089	4	rps12(exon2)
166031-166631	166331	0.00089	4	rps7
178034-178648	178333	0.00089	4	rpl23
117014-117613	117313	0.00067	3	rrn16
165420-166030	165719	0.00067	3	rps12-exon2-rps12-exon3
165820-166431	166130	0.00067	3	rps12-exon3-rps7
158568-159167	158867	0.00063	2	rrn23
116614-117213	116913	0.00044	2	rrn16
116814-117413	117113	0.00044	2	rrn16
161391-161990	161690	0.00044	2	rrn16
161791-162390	162090	0.00044	2	rrn16
161991-162590	162290	0.00044	2	rrn16
162191-162790	162490	0.00044	2	rrn16
165620-166231	165930	0.00044	2	rps12-exon2-rps12-exon3
117214-117813	117513	0.00022	1	rrn16
157564-158163	157863	0.00022	1	rrn23
161591-162190	161890	0.00022	1	rrn16
165215-165819	165519	0.00022	1	rps12-exon2
