# Supplementary material for: Molecular phylogenetic relationships based on chloroplast genomes of Zingiberaceae species: Insights into evolution and adaptation to extreme environments
Source: Front Plant Sci. 2025 Sep 24;16:1670568. doi: 10.3389/fpls.2025.1670568 (PMC12504198; doi:10.3389/fpls.2025.1670568)
Supplement: Supplementary file 6 [file Table5.xlsx]

## Sheet: Sheet1
ID	Name	Regions	Code
OP869985_1	Zingiber montanum	A	10000
ON646165_1	Zingiber striolatum	A	10000
NC_057615_1	Zingiber mioga	A	10000
NC_049006_1	Zingiber zerumbet	ABC	11100
Zingiber_citriodorum	Zingiber citriodorum	A	10000
OQ971402_1	Curcuma phaeocaulis	AC	10100
OQ971401_1	Curcuma wenyujin	AB	11000
OQ948424_1	Curcuma longa	B	01000
Hedychium aureum	Hedychium aureum	AB	11000
MT334395_1	Alpinia nigra	AB	11000
MK940822_1	Alpinia katsumadae	A	10000
MH603400_1	Alpinia zerumbet	A	10000
MH603399_1	Alpinia purpurata	C	00100
MT254526_1	Alpinia officinarum	A	10000
MH603438_1	Renealmia alpinia	E	00001
Cornukaempferia larsenii	Cornukaempferia larsenii	A	10000
MH603419_1	Globba winitii	A	10000
Globba variabilis	Globba variabilis	AC	10100
Globba atrosanguinea	Globba atrosanguinea	C	00100
MZ411538_1	Boesenbergia rotunda	AC	10100
MH423780_1	Lanxangia paratsao-ko	A	10000
MH603415_1	Amomum stenosiphon	C	00100
Amomum velutinum	Amomum velutinum	A	10000
Amomum_petaloideum	Amomum petaloideum	A	10000
MH603398_1	Aframomum angustifolium	D	00010
MH603439_1	Riedelia sp_ Zomlefer	C	00100
Riedelia arfakensis	Riedelia arfakensis	C	00100
MH603441_1	Siamanthus siliquosus	A	10000
MW769781_1	Cautleya gracilis	A	10000
Cautleya spicata	Cautleya spicata	A	10000
OP219814_1	Roscoea schneideriana	A	10000
OP219812_1	Roscoea cautleoides var_ pubescens	A	10000
MZ569037_1	Roscoea alpina	A	10000
Amomum longipetiolatum	Amomum longipetiolatum	A	10000
Aframomum alboviolaceum	Aframomum alboviolaceum	D	00010
MT239402_1	Alpinia chinensis	A	10000
MZ066611_1	Alpinia galanga	ABC	11100
OR473626_1	Alpinia japonica	A	10000
MZ066612_1	Alpinia kwangsiensis	A	10000
MK940824_1	Alpinia oxyphylla	A	10000
MK262731_1	Alpinia pumila	A	10000
MF991963_1	Amomum krervanh	AC	10100
OQ448893_1	Amomum maximum	ABC	11100
MW326451_1	Boesenbergia kingii	AB	11000
OP805593_1	Cornukaempferia aurantiflora	AC	10100
MT395649_1	Curcuma alismatifolia	A	10000
MT395651_1	Curcuma amarissima	AB	11000
MK621773_1	Curcuma aromatica	ABC	11100
MT395645_1	Curcuma elata	A	10000
MT395648_1	Curcuma flaviflora	A	10000
MW326459_1	Curcuma involucrata	A	10000
OQ971400_1	Curcuma kwangsiensis	A	10000
MW326452_1	Curcuma plicata	A	10000
MT395654_1	Curcuma roscoeana	A	10000
MW326454_1	Curcuma ruiliensis	A	10000
MT395644_1	Curcuma sichuanensis	A	10000
MW326455_1	Curcuma singularis	A	10000
OR680813_1	Curcuma viridiflora	AC	10100
MT395655_1	Curcuma xanthorrhiza	A	10000
OR237812_1	Curcuma yunnanensis	A	10000
MK262734_1	Curcuma zedoaria	AB	11000
MT473704_1	Globba lancangensis	A	10000
MT473705_1	Globba marantina	A	10000
MT473706_1	Globba multiflora	AB	11000
MK262735_1	Globba schomburgkii	AB	11000
MT473707_1	Globba schomburgkii var. angustata	A	10000
OP805589_1	Hedychium bijiangense	A	10000
OP805581_1	Hedychium brevicaule	A	10000
OP805577_1	Hedychium chrysoleucum	AB	11000
MK262736_1	Hedychium coronarium	AB	11000
OP805575_1	Hedychium flavescens	A	10000
OP805588_1	Hedychium flavum	AB	11000
OP805586_1	Hedychium kwangsiense	A	10000
OP805587_1	Hedychium menghaiense	A	10000
MT473709_1	Hedychium neocarneum	A	10000
OR619852_1	Hedychium philippinense	C	00100
OP805578_1	Hedychium puerense	A	10000
OP805583_1	Hedychium sp_1	A	10000
OP805582_1	Hedychium sp_2	A	10000
MN746305_1	Hedychium spicatum	AB	11000
OP805590_1	Hedychium tienlinense	A	10000
MW769780_1	Hedychium villosum	AB	11000
OP805576_1	Hedychium villosum var. tenuiflorum	AB	11000
OP805579_1	Hedychium viridibracteatum	A	10000
OP805585_1	Hedychium yunnanense	A	10000
MK209002_1	Kaempferia elegans	ABC	11100
MK209001_1	Kaempferia galanga	AB	11000
OP805592_1	Kaempferia parviflora	AB	11000
MW326457_1	Kaempferia rotunda	AB	11000
MK937808_1	Lanxangia tsao-ko	A	10000
MW769782_1	Pommereschea lackneri	A	10000
NC_060765_1	Rhynchanthus beesianus	A	10000
MZ569038_1	Roscoea cautleyoides	A	10000
MZ569044_1	Roscoea debilis	A	10000
MZ569045_1	Roscoea forrestii	A	10000
OP219811_1	Roscoea humeana	AB	11000
OP219810_1	Roscoea praecox	A	10000
MZ561529_1	Roscoea scillifolia	A	10000
MZ618239_1	Roscoea tibetica	AB	11000
MG000589_1	Wurfbainia compacta	C	00100
MK606408_1	Wurfbainia longiligularis	A	10000
MW145134_1	Wurfbainia neoaurantiaca	A	10000
MH161416_1	Wurfbainia villosa	AB	11000
NC_044747_1	Wurfbainia villosa var. xanthioides	A	10000
OP869986_1	Zingiber cochleariforme	A	10000
MW801385_1	Zingiber corallinum	A	10000
OP869975_1	Zingiber densissimum	A	10000
OP869976_1	Zingiber ellipticum	A	10000
OP869987_1	Zingiber flavomaculosum	A	10000
OP869977_1	Zingiber koshunense	A	10000
OP869984_1	Zingiber leptorrhizum	A	10000
OP869978_1	Zingiber neotruncatum	AB	11000
NC_044775_1	Zingiber officinale	AB	11000
OP869979_1	Zingiber orbiculatum	A	10000
OP869980_1	Zingiber purpureum	AB	11000
MT473712_1	Zingiber recurvatum	A	10000
OP869981_1	Zingiber smilesianum	A	10000
JX088661_1	Zingiber spectabile	AC	10100
OM868074_1	Zingiber teres	A	10000
OP869983_1	Zingiber yingjiangense	A	10000
OP869982_1	Zingiber xishuangbannaense	A	10000
MH603442.1	Siphonochilus kirkii	D	00010
AF478893.1	Siphonochilus aethiopicus	D	00010
AF478894.1	Siphonochilus decorus	D	00010
NC_070357_1	Costus woodsonii	E	00001
NC_070358_1	Monocostus uniflorus	D	00010

## Sheet: note
A, Esat Asia - Indo-China Peninsula-Japan; B, Indian Peninsula (including Bangladesh and Sri Lanka); C, Malay Archipelego - Philipepine Islands (including the Sunda Shelf, Sulawesi Island, and New Guinea); E, Africa; and F, Central/South America.
https://powo.science.kew.org/
https://apps.kew.org/wcsp/prepareChecklist.do?checklist=selected_families%40%40039080220110114452
