# Supplementary material for: Molecular phylogenetic relationships based on chloroplast genomes of Zingiberaceae species: Insights into evolution and adaptation to extreme environments
Source: Front Plant Sci. 2025 Sep 24;16:1670568. doi: 10.3389/fpls.2025.1670568 (PMC12504198; doi:10.3389/fpls.2025.1670568)
Supplement: Supplementary file 7 [file Table6.xlsx]

## Sheet: Sheet1
Supplementary 6. The Ka/Ks values of protein-coding genes in Zingiberaceae.
ID	ycf4	ycf3	ycf2	ycf1	rps8	rps7	rps4	rps3	rps2	rps19	rps18	rps16	rps15	rps14	rps12	rps11	rpoC2	rpoC1	rpoB	rpoA	rpl36	rpl33	rpl32	rpl22	rpl20	rpl16	rpl14	rpl2	rbcL	psbZ	psbT	psbN	psbM	psbL	psbK	psbJ	psbI	psbH	psbF	psbE	psbD	psbC	psbB	psbA	psaJ	psaI	psaC	psaB	psaA
Aframomum_alboviolaceum	0.376936	0.120898	1.16773	0.669464	0.34055	0.315859	0.459207	0.187986	0.227306	0.117103	0.567325	0.39268	0.227192	0.298058	0.699854	0.208265	0.302507	0.171014	0.23239	0.27016	0.158477	0.0831007	0.629118	0.478964	0.440304	0.437503	0.351045	0.331704	0.0881923	0.107301	0	0.313507	0	0.270612	0.22778	0	0	0.132888	0	0.0465446	0.0160406	0.0493201	0.0365798	0.0223014	0.0616206	0	0	0.0245625	0.0528358
Amomum_longipetiolatum	0.375936	0.142887	1.15655	0.662676	0.310745	0.477612	0.37264	0.175303	0.23009	0.117103	0.567325	0.268289		0.372345		0.182844	0.317894	0.172721	0.214446	0.298785	0.158477	0.0831007	0.401588	0.397654	0.439694		0.351045	0.220388	0.0908636	0.0792303	0	0.641189	0	0.270612	0.270994	0	0	0.109292	0	0.0465446	0.0233821	0.0661082	0.0319887	0.0155982	0.0616206	0	0	0.0185674	0.0548451
Amomum_petaloideum	0.376936	0.120898	1.16944	0.649222	0.276673	0.477612	0.57478	0.169468	0.249152	0.117103	0.567325	0.268289	0.294952	0.351872		0.174734	0.303514	0.157777	0.205673	0.290855	0.158477	0.0831007	0.257669	0.303679	0.431182		0.351045	0.264494	0.0858739	0.15923	0	0.641189	0	0.270612	0.270994	0	0	0.109292	0	0.0465446	0.022592	0.0393121	0.0349029	0.0159654	0.0616206	0	0	0.0139169	0.0469388
Amomum_velutinum	0.385881	0.142887	1.16893	0.652475	0.306634	0.96097	0.37264	0.169468	0.247577	0.117103	0.449795		0.255544	0.372991		0.163813	0.306371	0.169721	0.246819	0.261971	0.158477	0.0831007	0.31082	0.29481	0.476754		0.352884	0.220388	0.0695251	0.107301	0	0.641189	0	0.270612	0.270994	0.185943	0	0.109292	0	0.0465446	0.0233821	0.0630538	0.0341308	0.0155982	0.0616206	0	0	0.0245625	0.0518009
Cautleya_spicata	0.375603	0.131049	1.13779	0.652701	0.199549	0.96097	0.498219	0.193614	0.216932	0.167633	0.4789	0.4357	0.202097	0.466574		0.227294	0.303514	0.176296	0.245088	0.298481	0.0582405	0.0439527	0.325092	0.484542	0.408635	0.437503	0.305079	0.24851	0.0745508	0.15923	0	0.992974	0	0.270612	0.22778	0	0.0542865	0.132888	0	0.0393682	0.0284456	0.0528563	0.0304072	0.0179821	0.0616206	0	0	0.0150231	0.0490955
Cornukaempferia_larsenii			1.12413	0.670805	0.219437	0.96097		0.195206		0.105028	0.537554		0.202097		0.699854	0.187013				0.35444	0.0749903	0.056075	0.597925	0.414777	0.354264		0.25684	0.332429			0	0.641189		0.270612		0		0.168262	0	0.0393682			0.0340974		0.0616206		0
Globba_atrosanguinea	0.269402	0.120898	1.15592	0.64614	0.304774	0.96097	0.721274	0.201384	0.249327	0.148242	0.481858	0.730243	0.307838	0.415132		0.246139		0.159339		0.357715	0.102847	0.142467	0.328862	0.494227	0.549304		0.231039	0.332429	0.0733714	0.238812	0	0.641189	0	0.270612	0.225146	0.121284	0.0542865	0.33936	0	0.0393682	0.0269087	0.0495725	0.035649	0.0163232	0.0616206	0	0	0.0182134	0.0681925
Globba_variabilis	0.337179	0.112097	1.15655	0.656976	0.273665	0.477612	0.705774	0.240272	0.231389	0.118215	0.476922	0.730243	0.250534	0.55941		0.19459		0.173167		0.306971	0.102847	0.142467	0.68426	0.430007			0.23413	0.220388	0.0680225	0.188002	0	0.641189	0	0.270612	0.270994	0	0.0700931	0.25345	0	0.0393682	0.0196204	0.0506427	0.0348461	0.0108624	0.0616206	0	0	0.0300543	0.0602803
Hedychium_aureum	0.342339	0.112097	1.14563	0.754465	0.243292	1.27871	0.405839	0.201596	0.286409	0.118215	0.507967	0.4357	0.228112	0.415132	1.04813	0.200921	0.319371	0.159151	0.227198	0.309096	0.115331	0.056075	0.68426	0.448041	0.354763		0.303297	0.24931	0.0682321	0.15923	0	0.641189	0	0.270612	0.22778	0.121284	0.0542865	0.132888	0	0.0393682	0.0292883	0.049117	0.0373835	0.0239725	0.0616206	0	0	0.0236709	0.0490955
JX088661_1	0.401665	0.112321	1.20113	0.671249	0.30382	0.96097	0.651837	0.209022	0.231389	0.147683	0.325633	0.439797	0.299794	0.415132	0.697123	0.207796	0.313203	0.182741	0.201769	0.29594	0.149885	0.113151	0.629118	0.484542	0.374811	0.423025	0.305079	0.444433	0.0664019	0.240014	0	0.641189	0	0.270612	0.331406	0.121284	0.0542865	0.336565	0	0.0297877	0.0240353	0.0359836	0.0283981	0.0170673	0.0500479	0	0	0.0189119	0.0540512
MF991963_1	0.376936	0.142887	1.27393	0.653965	0.309621	0.96097	0.333702	0.161781	0.265001	0.133429	0.604467	0.45772	0.220833	0.298058	1.05161	0.212841	0.297445	0.187745	0.247366	0.270261	0.158477	0.14364	0.257669	0.495232	0.474115	0.461081	0.351045	0.307653	0.0643871	0.107301	0	0.641189	0	0.270612	0.270994	0	0.0550719	0.108375	0	0.0465446	0.0165644	0.0449563	0.0272138	0.0223014	0.0616206	0	0	0.0294798	0.0560031
MG000589_1	0.376936	0.142887	1.27393	0.651276	0.34055	0.96097	0.333702	0.168915	0.246211	0.133429	0.60565	0.37484	0.220833	0.298058	1.05161	0.212841	0.299629	0.187745	0.247366	0.270261	0.158477	0.14364	0.328862	0.478964	0.474115	0.503021	0.351045	0.307653	0.0643871	0.107301	0	0.641189	0	0.270612	0.270994	0	0.0550719	0.108375	0	0.0465446	0.0165644	0.0449563	0.0266419	0.0223014	0.0616206	0	0	0.0294798	0.0560031
MH161416_1	0.376936	0.142887	1.18048	0.66475	0.33808	0.96097	0.27528	0.175473	0.246211	0.133429	0.60565	0.45772	0.287179	0.298058	1.05161	0.214295	0.303843	0.187653	0.247669	0.252082	0.158477	0.14364	0.328862	0.449046	0.463732	0.406988	0.301706	0.220617	0.0643871	0.07844	0	0.641189	0	0.270612	0.270994	0	0.0550719	0.108375	0	0.0465446	0.0165644	0.0491846	0.0272138	0.0175921	0.0616206	0.146194	0	0.0196512	0.0457249
MH423780_1	0.405239	0.120898	1.20811	0.657967	0.308873	0.96097	0.421306	0.189647	0.243797	0.147962			0.526861	0.374284		0.19459	0.326566	0.211596	0.256073	0.270811	0.158477	0.056075	0.31082		0.368555	0.529427	0.301706	0.417476	0.0714248	0.107301	0	0.641189	0	0.270612	0.317732	0	0	0.132888	0	0.0934166	0.0155899	0.0629239	0.0227128	0.0163474	0.0616206	0	0	0.022781	0.0475337
MH603398_1	0.343559	0.131049	1.24927		0.34055	0.315859	0.459207	0.202231	0.227306	0.117103	0.567325	0.39268	0.254367	0.298058		0.208265	0.306025	0.163762	0.235848	0.27016	0.158477	0.0831007	0.447389	0.478964	0.440304	0.407907	0.351045	0.264494	0.0881923	0.107301	0	0.313507	0	0.270612	0.22778	0	0		0	0.0465446	0.0160406	0.0471324	0.035033	0.0217715	0.0616206	0	0	0.0236438	0.0466026
MH603399_1	0.343559	0.156874	1.20927		0.276673	0.641144	0.426624	0.18158	0.226658	0.133429	0.48161	0.459234	0.294327	0.298058		0.174516	0.301511	0.174176	0.249265	0.253133	0.158477	0.0844858	0.629118	0.495232	0.495917	0.445007	0.349377	0.500812	0.0902349	0.107301	0	0.641189	0	0.270612	0.270722	0	0.0550719		0	0.0465446	0.00825928	0.0527518	0.0283883	0.0167745	0.0616206	0	0	0.0196512	0.0476169
MH603400_1	0.416978	0.143592	1.12467		0.275899		0.364583	0.217629	0.227306	0.117103	0.504564	0.45772	0.435847	0.357324		0.174734	0.301031	0.171168	0.259544	0.280658	0.102847	0.056075	0.396699	0.479632	0.439084	0.578883	0.342781	0.499722	0.0715721	0.162147	0	0.641189	0	0.270612	0.270994	0.185943	0		0	0.0465446	0.0388872	0.0502619	0.0261254	0.0171597	0.0616206	0	0	0.0179204	0.0605508
MH603415_1	0.447497	0.157496	1.12278		0.276673	0.317235	0.333702	0.170173	0.212125	0.117103	0.567325	0.325959	0.294952	0.339235		0.163813	0.315055	0.183745	0.257753	0.280513	0.158477	0.0831007	0.257669	0.397654	0.476094	0.503021	0.351045	1.00547	0.0909592	0.062377	0	0.641189	0	0.270612	0.270994	0	0		0	0.0565771	0.0317743	0.05946	0.0296602	0.0223846	0.0616206	0	0	0.0189139	0.0550247
MH603419_1	0.289076	0.120898	1.14838		0.304774		0.774563	0.19646	0.233584	0.177117	0.481858	0.730243	0.281237	0.415132		0.223754	0.335267	0.160983	0.250658	0.336616	0.102847	0.171737	0.447389	0.431704	0.453644	0.476133	0.207478	1.00704	0.0734217	0.188002	0	0.641189	0	0.270612	0.225146	0	0.0542865		0	0.0393682	0.0269087	0.0495725	0.0340307	0.0167204	0.0616206	0	0	0.014171	0.0681628
MH603438_1	0.366413	0.142887	1.04242		0.276673	0.476671	0.421306	0.163207	0.244652	0.104428	0.501971	0.325959	0.254367	0.376877		0.177491	0.299373	0.161118	0.233163	0.287267	0.3199	0.049484	0.400363	0.407445	0.472139	0.430339	0.301906	0.415302	0.0904867	0.0626932	0	0.641189	0	0.270612	0.270994	0	0		0	0.0393682	0.01658	0.0470674	0.0319887	0.0203031	0.0616206	0	0	0.0288438	0.0555819
MH603439_1	0.376936	0.156874	1.21631		0.249559	0.96097	0.421306	0.176133	0.30955	0.117103	0.603612	0.445721	0.294952	0.374284		0.174734	0.334634	0.186098	0.259244	0.252144	0.158477	0.145327	0.308879	0.462784	0.571447	0.581475	0.253167	0.444672	0.0813864	0.107301	0	0.313507	0	0.270612	0.270994	0	0		0	0.0465446	0.0233379	0.0515205	0.0297387	0.0223893	0.0616206	0	0.0196688	0.023633	0.0586681
MH603441_1	0.367394	0.130532	1.10079		0.22132	0.96097	0.512416	0.170628	0.246038	0.117103	0.501971	0.376966	0.332999	0.348374		0.187013	0.322435	0.174576	0.26845	0.272333	0.158477	0.0658448	0.328862	0.531316	0.421093	0.328273	0.301706	0.444672	0.0660356	0.107301	0	0.641189	0	0.131438	0.270994	0	0		0	0.0465446	0.01658	0.0451123	0.0340863	0.0167451	0.0616206	0	0	0.0185674	0.0528358
MK209001_1	0.314185	0.120419	1.08663	0.676884	0.219168	0.96097	0.670849	0.202131	0.249853	0.118215	0.537554	0.558094	0.227192	0.415132	1.05161	0.224756	0.316921	0.163462	0.205223	0.315607	0.0749903	0.0660331	0.825407	0.397344	0.354763	0.413064	0.344589	0.24931	0.0621572	0.15923	0	0.641189	0	0.270612	0.270994	0	0.0542865	0.168262	0	0.0393682	0.0453397	0.0460072	0.0341197	0.0171008	0.0616206	0	0	0.0196781	0.0449314
MK209002_1	0.332273	0.131049	1.02405	0.680261	0.245922	0.96097	0.721274	0.232318	0.234078	0.118215	0.537554	0.498508	0.227192	0.415132	1.05161	0.187013	0.317836	0.166457	0.239499	0.32763	0.0582405	0.0737252	0.621497	0.397344	0.354763	0.364579	0.304094	0.465624	0.0479939	0.238812	0	0.641189	0	0.270612	0.270994	0	0.0542865	0.252406	0	0.0393682	0.0467478	0.0492862	0.0357187	0.0166876	0.0616206	0	0	0.0204684	0.045895
MK262731_1	0.416978	0.17103	1.09566	0.651436	0.228591	0.96097	0.32977	0.194042	0.244652	0.117103	0.501971	0.45772	0.465394	0.407424	0.697123	0.174734	0.320492	0.171168	0.26025	0.280658	0.0749903	0.056075	0.396699	0.4921	0.439084	0.481272	0.263963	0.221119	0.0610328	0.0792303	0	0.641189	0	0.270612	0.270994	0.185943	0	0.0916428	0	0.0465446	0.0240353	0.0503278	0.027808	0.0167122	0.0616206	0	0	0.0179204	0.06611
MK262734_1	0.375603	0.170853	1.13681	0.671509	0.273332	0.96097	0.362561	0.194392	0.284333	0.134683	0.537554	0.4357	0.280102	0.461074	0.697123	0.222753	0.328119	0.152892	0.245461	0.330927	0.0749903	0.056075	0.68426	0.469609	0.353766	0.451814	0.263587	0.250121	0.0720737	0.15923	0	0.641189	0	0.270612	0.22778	0	0.0542865	0.168262	0	0.0393682	0.031084	0.0451139	0.0348688	0.0212522	0.0616206	0	0	0.0156333	0.0490955
MK262735_1	0.269402	0.170853	1.15592	0.649417	0.304774	0.96097	0.721274	0.201384	0.249327	0.148242	0.481858	0.730243	0.307838	0.415132	1.05161	0.246139	0.328873	0.156534	0.234032	0.357715	0.102847	0.142467	0.328862	0.451322	0.549304	0.401952	0.231039	0.24931	0.0733714	0.238812	0	0.641189	0	0.270612	0.225146	0.121284	0.0542865	0.33936	0	0.0393682	0.0269087	0.0495725	0.035649	0.0163232	0.0616206	0	0	0.0182134	0.0681925
MK262736_1	0.342339	0.112097	1.13039	0.669818	0.219437	0.96097	0.405839	0.194531	0.266978	0.134683	0.57404	0.4357	0.228112	0.415132	1.05161	0.200921	0.315099	0.165079	0.23143	0.309096	0.148567	0.056075	0.68426	0.414777	0.384686	0.413064	0.303297	0.24931	0.0721966	0.15923	0	0.641189	0	0.270612	0.22778	0.121284	0.0542865	0.132888	0	0.0393682	0.0292883	0.0514851	0.0365097	0.0239725	0.0616206	0	0	0.0236492	0.0480051
MK606408_1	0.376936	0.120898	1.18624	0.664098	0.33808	0.96097	0.301838	0.169687	0.265001	0.133429	0.60565	0.45772	0.287179	0.298058	1.05161	0.200901	0.30813	0.179247	0.251641	0.236187	0.102847	0.14364	0.328862	0.51263	0.354763	0.406988	0.351045	0.354431	0.0691352	0.07844	0	0.641189	0	0.270612	0.270994	0.184615	0	0.108375	0	0.0339814	0.0249375	0.0480714	0.0272138	0.0167451	0.0616206	0.146194	0	0.0192773	0.0475545
MK621773_1	0.403093	0.131049	1.13714	0.671509	0.273332	0.96097	0.362561	0.194392	0.30306	0.134683	0.537554	0.4357	0.280102	0.461074	1.05161	0.222753	0.336099	0.152892	0.250325	0.330927	0.0749903	0.056075	0.68426	0.469609	0.410947	0.451814	0.263587	0.465624	0.0720737	0.15923	0	0.641189	0	0.270612	0.22778	0	0.0542865	0.168262	0	0.0393682	0.031084	0.0515205	0.0406773	0.0212522	0.0616206	0	0	0.0156333	0.0480051
MK937808_1	0.405239	0.131049	1.22032	0.66839	0.308873	0.96097	0.461744	0.182939	0.245692	0.117103	0.567325	0.428372	0.429296	0.374284	1.05161	0.19459	0.328211	0.204605	0.273495	0.281249	0.158477	0.0842543	0.31082	0.442755	0.460097	0.529427	0.301706	0.359496	0.0642872	0.107301	0	0.641189	0	0.270612	0.317732	0	0	0.132888	0	0.0934166	0.0155899	0.0553675	0.0222191	0.0260091	0.0616206	0	0	0.0232024	0.0475337
MK940822_1	0.376936	0.142887	1.18048	0.66475	0.33808	0.96097	0.27528	0.175473	0.246211	0.133429	0.60565	0.45772	0.287179	0.298058	1.04828	0.214295	0.303843	0.187653	0.234871	0.252082	0.158477	0.14364		0.338851	0.463732	0.536391	0.301706	0.219987	0.0643871	0.07844	0	0.641189	0	0.270612	0.270994	0	0.0550719	0.108375	0	0.0465446	0.0165644	0.0491846	0.0272138	0.0175921	0.0616206	0.146194	0	0.0196512	0.0457249
MK940824_1	0.376936	0.112209	1.13623	0.651436	0.275899	0.96097	0.364583	0.217629	0.246211	0.117103	0.501971	0.45772	0.504948	0.442719	1.05161	0.19459	0.313125	0.159665	0.243402	0.289672	0.0753189	0.0835614	0.396699	0.369686	0.436647	0.636007	0.301706	0.264738	0.0527639	0.107301	0	0.641189	0	0.270612	0.270994	0.185943	0	0.108375	0	0.0465446	0.0240353	0.0565765	0.027808	0.0171597	0.0616206	0	0	0.0219939	0.0618259
MN746305_1	0.342339	0.104393	1.13039	0.669818	0.27354	0.96097	0.405839	0.194531	0.266978	0.155839	0.57404	0.4357	0.228112	0.415132	1.05161	0.223253	0.315099	0.168196	0.227052	0.309096	0.148567	0.056075	0.68426	0.503457	0.384686	0.413064	0.303297	0.333869	0.0802676	0.15923	0	0.641189	0	0.270612	0.263974	0.121284	0.0542865	0.132888	0	0.0393682	0.0292883	0.0514851	0.0365097	0.0239725	0.0616206	0	0	0.0241226	0.0480051
MT239402_1	0.416978	0.121018	1.10143	0.651436	0.228591	0.96097	0.364583	0.187373	0.244652	0.117103	0.501971	0.37484	0.465394	0.407424	1.67887	0.174734	0.317921	0.171168	0.264425	0.280658	0.0749903	0.056075	0.396699	0.4921	0.439084	0.636007	0.263963	0.264738	0.0610328	0.0792303	0	0.641189	0	0.270612	0.270994	0.185943	0	0.108375	0	0.0465446	0.0240353	0.0503278	0.027808	0.017126	0.0616206	0	0	0.0179204	0.0605243
MT254526_1	0.416978	0.121018	1.13623	0.654104	0.275899	0.96097	0.364583	0.209467	0.246211	0.117103	0.501971	0.45772	0.504948	0.442719	0.699351	0.19459	0.313125	0.159665	0.243402	0.289672	0.0753189	0.0835614	0.396699	0.502199	0.436647	0.481272	0.263963	0.264494	0.0527639	0.107301	0	0.641189	0	0.270612	0.270994	0.185943	0	0.108375	0	0.0465446	0.0240353	0.0565765	0.027808	0.0171597	0.0616206	0	0	0.0219939	0.0618259
MT334395_1	0.376936	0.131049	1.30351	0.643472	0.225842	0.96097	0.32977	0.177321	0.186682	0.117103	0.464886	0.595156	0.539035	0.235701	1.04828	0.163813	0.305036	0.194771	0.21352	0.306055	0.158477	0.0835614		0.383586	0.548543	0.641404	0.299615	0.332033	0.0659444	0.0792303	0	0.641189	0	0.131438	0.263974	0	0	0.132888	0	0.0465446	0.0142264	0.0503105	0.0326754	0.0149051	0.0616206	0	0	0.0241061	0.044799
MT395644_1	0.375603	0.120898	1.13038	0.671509	0.273332	0.96097	0.362561	0.194392	0.284333	0.134683	0.537554	0.4357	0.280102	0.461074	0.699351	0.222753	0.331161	0.152892	0.245751	0.330927	0.0749903	0.056075	0.68426	0.450655	0.381453	0.451814	0.263587	0.333324	0.0720737	0.15923	0	0.641189	0	0.270612	0.22778	0	0.0542865	0.168262	0	0.0393682	0.031084	0.0451139	0.0348234	0.0212522	0.0616206	0	0	0.0156333	0.0480051
MT395645_1	0.375603	0.112097	1.13681	0.671509	0.273332	0.96097	0.362561	0.194392	0.284333	0.134683	0.537554	0.4357	0.280102	0.461074	0.699351	0.222753	0.328323	0.157893	0.249927	0.330927	0.0749903	0.056075	0.68426	0.469609	0.381453	0.398764	0.263587	0.333324	0.0720737	0.15923	0	0.641189	0	0.270612	0.22778	0	0.0542865	0.168262	0	0.0393682	0.031084	0.0462202	0.0348688	0.0212522	0.0616206	0	0	0.0156333	0.0490955
MT395648_1	0.367721	0.126404	1.10514	0.681203	0.336848	0.477612	0.558918	0.186769	0.216779	0.118215	0.537554	0.498508	0.227192	0.388122	0.699351	0.200921	0.309107	0.139725	0.222335	0.31842	0.0749903	0.0854141	0.447389	0.484542	0.371632	0.391829	0.26221	0.333324	0.070258	0.12536	0	0.641189	0	0.270612	0.22778	0	0.0542865	0.252406	0	0.0339814	0.0232937	0.0377374	0.0356838	0.0166547	0.0500479	0	0	0.0192729	0.0450294
MT395649_1	0.391135	0.120898	1.15001	0.671135	0.21336	0.96097	0.439271	0.194392	0.284333	0.118215	0.475681	0.381234	0.253789	0.461074	0.699351	0.208265	0.331811	0.152892	0.237121	0.341667	0.0749903	0.0842543	0.68426	0.460119	0.42346	0.396494	0.305079	0.333324	0.0466883	0.15923	0	0.641189	0	0.270612	0.270994	0	0.0542865	0.168262	0	0.0339814	0.0311135	0.0440546	0.0304072	0.0217608	0.0616206	0	0	0.0100137	0.0573884
MT395651_1	0.375603	0.120898	1.13038	0.671509	0.273332	0.96097	0.362561	0.194392	0.30242	0.134683	0.537554	0.4357	0.280102	0.461074	0.699351	0.222753	0.331161	0.152892	0.245751	0.330927	0.0749903	0.056075	0.68426	0.450655	0.381453	0.451814	0.263587	0.333324	0.0720737	0.15923	0	0.641189	0	0.270612	0.22778	0	0.0542865	0.168262	0	0.0393682	0.031084	0.0451139	0.0348688	0.0212522	0.0616206	0	0	0.0156333	0.0480051
MT395654_1	0.375603	0.120898	1.13038	0.671509	0.273332	0.96097	0.362561	0.194392	0.284333	0.134683	0.537554	0.4357	0.280102	0.461074	0.347206	0.222753	0.333505	0.152892	0.245751	0.330927	0.0749903	0.056075	0.68426	0.450655	0.381453	0.451814	0.263587	0.333324	0.0720737	0.15923	0	0.641189	0	0.270612	0.22778	0	0.0542865	0.168262	0	0.0393682	0.031084	0.0451139	0.0348688	0.0212522	0.0616206	0	0	0.0156333	0.0480051
MT395655_1	0.375603	0.120898	1.13038	0.671509	0.273332	0.96097	0.362561	0.194392	0.284333	0.134683	0.537554	0.4357	0.280102	0.461074	0.699351	0.222753	0.331161	0.152892	0.245751	0.330927	0.0749903	0.056075	0.68426	0.450655	0.381453	0.451814	0.263587	0.333324	0.0720737	0.15923	0	0.641189	0	0.270612	0.22778	0	0.0542865	0.168262	0	0.0393682	0.031084	0.0451139	0.0348234	0.0212522	0.0616206	0	0	0.0156333	0.0480051
MT473704_1	0.391135	0.152555	1.13739	0.674401	0.276237	0.96097	0.678146	0.223586	0.267353	0.148242	0.408768	0.730243	0.252594	0.55941	1.05161	0.251912	0.323213	0.170202	0.246887	0.335749	0.0749903	0.171737	0.68426	0.386029	0.512172	0.401952	0.26249	0.465624	0.0755751	0.238812	0.098385	0.641189	0	0.270612	0.317732	0.121284	0.0542865	0.25345	0	0.0339814	0.0268829	0.0574618	0.035649	0.0217823	0.0500479	0	0	0.0231758	0.0583897
MT473705_1	0.269402	0.131049	1.15592	0.649417	0.304774	0.96097	0.826149	0.201917	0.267166	0.203252	0.481858	0.730243	0.306595	0.415132	1.05161	0.246139	0.336368	0.156534	0.234265	0.332557	0.102847	0.142467	0.26158	0.451322	0.549304	0.401952	0.231039	0.465624	0.0755751	0.238812	0	0.641189	0	0.129071	0.225146	0.121284	0.0542865	0.33936	0	0.0393682	0.0276713	0.0495037	0.035649	0.0163232	0.0616206	0	0	0.0245288	0.060895
MT473706_1	0.351398	0.153765	1.10504	0.673663	0.304774	0.96097	0.636086	0.194286	0.248801	0.148242	0.452888	0.596872	0.248994	0.415132	1.05161	0.223754	0.338301	0.152553	0.250798	0.316866	0.102847	0.142467	0.68426	0.406473	0.546263	0.423997	0.298311	0.465624	0.0882444	0.188002	0	0.641189	0	0.270612	0.270994	0	0.0542865	0.25345	0	0.0393682	0.0355185	0.0553675	0.0498053	0.0171344	0.0616206	0	0	0.0200204	0.0515215
MT473707_1	0.269402	0.131049	1.15592	0.649417	0.304774	0.96097	0.721274	0.201384	0.249327	0.148242	0.481858	0.730243	0.307838	0.415132	1.05161	0.246139	0.328873	0.156534	0.234032	0.357715	0.102847	0.142467	0.328862	0.451322	0.549304	0.401952	0.231039	0.465624	0.0733714	0.238812	0	0.641189	0	0.270612	0.225146	0.121284	0.0542865	0.33936	0	0.0393682	0.0269087	0.0495725	0.035649	0.0163232	0.0616206	0	0	0.0182134	0.0681925
MT473709_1	0.342339	0.112097	1.13039	0.669818	0.27354	0.96097	0.405839	0.194531	0.266978	0.155839	0.57404	0.4357	0.228112	0.415132	1.05161	0.223253	0.309617	0.165079	0.227052	0.309096	0.148567	0.056075	0.68426	0.414777	0.384686	0.413064	0.303297	0.465624	0.0802676	0.15923	0	0.641189	0	0.270612	0.263974	0.121284	0.0542865	0.132888	0	0.0393682	0.0292883	0.0514851	0.0365097	0.0239725	0.0616206	0	0	0.0241226	0.0480051
MT473712_1	0.367721	0.142887	1.0943	0.677511	0.307007	0.96097	0.596819	0.174027	0.199538	0.105028	0.575965	0.498508	0.227192	0.392142	1.05161	0.223754	0.32476	0.148723	0.231269	0.331267	0.0749903	0.0854141	0.328862	0.414777	0.312517	0.391829	0.26221	0.465624	0.105005	0.15923	0	0.313507	0	0.270612	0.270994	0	0.0542865	0.199334	0	0.0339814	0.0240353	0.0368676	0.0277898	0.0170673	0.0616206	0	0	0.0196467	0.0469592
MW145134_1	0.376936	0.120898	1.17402	0.664098	0.33808	0.96097	0.301838	0.169687	0.246211	0.133429	0.60565	0.45772	0.287179	0.298058	1.05161	0.200901	0.306025	0.179247	0.251641	0.236187	0.102847	0.14364	0.257669	0.51263	0.354763	0.406988	0.351045	0.220617	0.0691352	0.07844	0	0.641189	0	0.270612	0.270994	0.184615	0	0.108375	0	0.0339814	0.0249375	0.0480714	0.0272138	0.0167451	0.0616206	0.146194	0	0.0196512	0.0475545
MW326451_1	0.430634	0.131049	1.11732	0.677881	0.277252	0.96097	0.669799	0.174333	0.233748	0.147683	0.475681	0.4357	0.200404	0.462642	1.05161	0.187013	0.308306	0.156828	0.232768	0.360398	0.0749903	0.056075	0.68426	0.3513	0.354763	0.413064	0.305079	0.465624	0.0723196	0.722758	0	0.641189	0	0.270612	0.270994	0	0.0542865	0.168262	0.0640125	0.0393682	0.0268312	0.0470025	0.0277808	0.016291	0.0616206	0	0.0195814	0.0236384	0.0490529
MW326452_1	0.375603	0.120898	1.13681	0.669081	0.273332	0.96097	0.362561	0.2018	0.284333	0.134683	0.537554	0.4357	0.280102	0.461074	0.699351	0.207796	0.331325	0.152892	0.245751	0.331706	0.0749903	0.056075	0.68426	0.469609	0.381453	0.451814	0.263587	0.333324	0.06407	0.15923	0	0.641189	0	0.270612	0.22778	0	0.0542865	0.132888	0	0.0393682	0.031084	0.0462202	0.0283981	0.0212522	0.0616206	0	0	0.0153208	0.0480051
MW326454_1	0.375603	0.120898	1.13038	0.671509	0.273332	0.96097	0.362561	0.201625	0.284333	0.134683	0.537554	0.4357	0.280102	0.461074	0.697123	0.222753	0.331325	0.155824	0.245751	0.330927	0.0749903	0.056075	0.68426	0.450655	0.410947	0.451814	0.263587	0.333869	0.0720737	0.15923	0	0.641189	0	0.270612	0.22778	0	0.0542865	0.168262	0	0.0393682	0.031084	0.0462202	0.0348688	0.0212522	0.0616206	0	0	0.0156333	0.0480051
MW326455_1	0.42991	0.131049	1.12328	0.67341	0.273332	0.96097	0.404875	0.208841	0.305335	0.134683	0.424829	0.4357	0.250716	0.461074	1.05161	0.208265	0.328698	0.155118	0.238306	0.340265	0.0749903	0.056075	0.929504	0.475413	0.42346	0.409807	0.305079	0.366375	0.0641137	0.15923	0	0.641189	0	0.270612	0.270994	0	0.0542865	0.168262	0	0.0393682	0.0301763	0.0440546	0.0311349	0.0207633	0.0616206	0	0	0.0153208	0.0480051
MW326457_1	0.453306	0.173965	1.07429	0.677548	0.219168	0.96097	0.572208	0.210399	0.249853	0.118215	0.521006	0.498508	0.227192	0.415132	1.05161	0.20803	0.30883	0.153835	0.228071	0.339803	0.148567	0.056075	0.825407	0.38079	0.381453	0.413064	0.353804	0.24931	0.0513714	0.15923	0	0.641189	0	0.270612	0.270994	0.121284	0.0437117	0.252406	0	0.0393682	0.0545068	0.0492862	0.0283592	0.0217393	0.0616206	0	0	0.0245961	0.0479426
MW326459_1	0.314747	0.131049	1.1495	0.670522	0.246526	0.96097	0.404875	0.202149	0.305335	0.118215	0.422655	0.492018	0.253789	0.461074	1.40064	0.228581	0.339954	0.150058	0.241704	0.30611	0.0749903	0.056075	0.447389	0.431547	0.42346	0.361277	0.305079	0.24931	0.0561416	0.635309	0	0.641189	0	0.270612	0.320457	0	0.0542865	0.25345	0	0.0393682	0.0311135	0.0503105	0.0416146	0.0278587	0.0616206	0	0	0.0159578	0.0645882
MW769780_1	0.366413	0.112097	1.13684	0.669818	0.246224	0.96097	0.405839	0.194531	0.266978	0.195422	0.57404	0.4357	0.228112	0.462642	1.04328	0.200921	0.30694	0.162066	0.220375	0.327403	0.148567	0.056075	0.68426	0.525489	0.384686	0.413064	0.303297	0.334544	0.0883786	0.15923	0	0.641189	0	0.270612	0.22778	0.121284	0.0542865	0.132888	0	0.0393682	0.0292883	0.0514851	0.0365097	0.0227976	0.0616206	0	0	0.0236709	0.0490955
MW769781_1	0.375603	0.131049	1.13779	0.652701	0.199549	0.96097	0.671899	0.193614	0.249814	0.167633	0.4789	0.456797	0.202097	0.415132	1.04328	0.227294	0.315156	0.152063	0.222875	0.307484	0.0582405	0.0439527	0.325092	0.484542	0.408635	0.364579	0.305079	0.249983	0.0529322	0.238812	0	0.992974	0	0.270612	0.270994	0	0.0542865	0.132888	0	0.0393682	0.0311135	0.0473766	0.0304072	0.0158787	0.0616206	0	0	0.0147292	0.0514214
MW769782_1	0.428385	0.131049	1.09272	0.645855	0.243292	0.96097	0.527402	0.201428	0.268102	0.134683	0.475681	0.4357	0.250534	0.415132	0.697123	0.187013	0.328819	0.156999	0.236689	0.350301	0.115856	0.056075	0.394264	0.418148	0.382529	0.413064	0.401973	0.334544	0.0661594	0.241218	0	0.641189	0	0.270612	0.270994	0.749431	0.0542865	0.132888	0	0.0393682	0.0292883	0.052784	0.035649	0.017532	0.0616206	0	0	0.0150197	0.0490742
MW801385_1	0.375603	0.131049	1.14563	0.754465	0.33808	1.27871	0.609905	0.192718	0.26898	0.118215	0.308658	0.498508	0.227192	0.344028	1.74267	0.223253	0.32082	0.174516	0.217918	0.320391	0.0749903	0.113151	0.629118	0.414777	0.381453	0.511603	0.352884	0.24931	0.0622421	0.15923	0	0.641189	0	0.270612	0.386384	0	0.0542865	0.336565	0	0.0264288	0.0240353	0.0368169	0.0290406	0.0162588	0.0616206	0	0	0.0147292	0.0470001
MZ066611_1	0.416978	0.170853	1.1765	0.817546	0.27793	0.96097	0.333702	0.165749	0.212125	0.147962	0.556786	0.369021	0.393211	0.265557	0.697123	0.154035	0.302158	0.174149	0.243973	0.244673	0.158477	0.0835614	0.470998	0.458798	0.585327	0.430715	0.398836	0.221119	0.0677623	0.107301	0	0.641189	0	0.270612	0.314114	0	0	0.0924265	0	0.0465446	0.0146757	0.0503451	0.0297387	0.0208149	0.0616206	0	0	0.0189162	0.0505013
MZ066612_1	0.416978	0.17103	1.12511	0.66243	0.304193	0.96097	0.364583	0.201378	0.227306	0.117103	0.504564	0.45772	0.378985	0.407424	0.697123	0.174734	0.309352	0.171294	0.264292	0.280658	0.102847	0.0642962	0.396699	0.479632	0.439084	0.481272	0.301706	0.221119	0.0786154	0.107301	0	0.641189	0	0.270612	0.270994	0.185943	0	0.108375	0	0.0465446	0.0240353	0.0491677	0.0272494	0.0171597	0.0616206	0	0	0.0179204	0.0573884
MZ411538_1	0.375603	0.120898	1.13681	0.66698	0.30738	0.96097	0.618319	0.186186	0.250521	0.118215	0.537554	0.492018	0.272326	0.351872	1.05161	0.187013	0.313575	0.166253	0.241124	0.33915	0.0749903	0.056075	0.447389	0.463496	0.354763	0.592784	0.305079	0.332429	0.037711	0.15923	0		0.101136	0.270612	0.270994	0	0.0542865	0.168262	0	0.0393682	0.0301477	0.0528924	0.0304072	0.017532	0.0616206	0	0	0.014449	0.0565589
MZ561529_1	0.290307	0.112097	1.13089	0.670851	0.247131	0.96097	0.574907	0.210473	0.268414	0.134683	0.606644	0.492018	0.253276	0.415132	0.697123	0.206627	0.328799	0.161511	0.246026	0.31842	0.0749903	0.0844858	0.81561	0.439157	0.382529	0.364579	0.353804	0.220434	0.0641574	0.15923	0	0.641189	0	0.270612	0.320457	0	0.0542865	0.132888	0	0.0393682	0.0356205	0.0430392	0.0277808	0.0166547	0.0616206	0	0.0181339	0.0200341	0.0514214
MZ569037_1	0.337179	0.112097	1.1113		0.273665	0.96097	0.574907	0.226294	0.268889	0.134683	0.537554	0.369021	0.183187	0.352474	0.697123	0.206627	0.312638	0.169593	0.237282	0.327403	0.0749903	0.0844858	0.825407	0.450736	0.353766	0.413064	0.305079	0.164318	0.074399	0.15923	0	0.641189	0	0.270612	0.331406	0	0.0542865	0.0924265	0	0.0393682	0.0346179	0.0411298	0.0271514	0.0222247	0.0500479	0	0.0181339	0.0204358	0.0502332
MZ569038_1	0.314466	0.112097	1.14256	0.679779	0.247131	0.96097	0.574907	0.203011	0.268414	0.134683	0.537554	0.492018	0.226273	0.415132	0.697123	0.206627	0.32941	0.164514	0.246026	0.30846	0.0749903	0.0844858	0.81561	0.439157	0.347411	0.364579	0.305079	0.220434	0.0641574	0.15923	0	0.641189	0	0.270612	0.320457	0	0.0542865	0.132888	0	0.0393682	0.0356205	0.0430392	0.0277808	0.0162588	0.0616206	0	0.0181339	0.0200341	0.0502332
MZ569044_1	0.337179	0.112097	1.1113	0.686611	0.273665	0.96097	0.574907	0.226294	0.268889	0.134683	0.537554	0.369021	0.183187	0.352474	0.697123	0.206627	0.312638	0.169593	0.237282	0.327403	0.0749903	0.0844858	0.825407	0.450736	0.353766	0.413064	0.305079	0.164318	0.074399	0.15923	0	0.641189	0	0.270612	0.331406	0	0.0542865	0.0924265	0	0.0393682	0.0346179	0.0411298	0.0271514	0.0166547	0.0500479	0	0.0181339	0.0204358	0.0502332
MZ569045_1	0.342644	0.112097	1.06969	0.654034	0.273665	0.96097	0.620061	0.218295	0.268791	0.134683	0.537554	0.4357	0.252251	0.415132	0.697123	0.226779	0.321496	0.178072	0.232853	0.307061	0.0749903	0.0844858	0.68426	0.422388	0.381453	0.454379	0.305079	0.220434	0.0661369	0.15923	0	0.641189	0	0.270612	0.270994	0	0.0542865	0.132888	0	0.0393682	0.0356205	0.0420651	0.0283981	0.0162588	0.0616206	0	0.0181339	0.0200341	0.0514437
MZ618239_1	0.342644	0.112097	1.06969	0.654034	0.273665	0.96097	0.620061	0.218295	0.268791	0.134683	0.537554	0.4357	0.252251	0.415132	0.697123	0.226779	0.321496	0.178072	0.232853	0.307061	0.0749903	0.0844858	0.68426	0.422388	0.381453	0.454379	0.305079	0.220434	0.0661369	0.15923	0	0.641189	0	0.270612	0.270994	0	0.0542865	0.132888	0	0.0393682	0.0356205	0.0420651	0.0277808	0.0158787	0.0616206	0	0.0181339	0.0200341	0.0514437
NC_044747_1	0.376936	0.142887	1.20803	0.66475	0.33808	0.96097	0.27528	0.175473	0.246211	0.133429	0.60565	0.45772	0.287179	0.298058	1.05161	0.214295	0.303843	0.182658	0.247669	0.252082	0.158477	0.14364	0.328862	0.449046	0.463732	0.461081	0.301706	0.220617	0.0643871	0.07844	0	0.641189	0	0.270612	0.270994	0	0.0550719	0.108375	0	0.0465446	0.0160406	0.0491846	0.0272138	0.0175921	0.0616206	0.146194	0	0.0196512	0.0457249
NC_044775_1	0.375603	0.120898	1.12413	0.659285	0.335618	0.96097	0.57478	0.187871	0.249152	0.105028	0.475681	0.554977	0.253276	0.351872	0.519613	0.187013	0.303514	0.157777	0.205673	0.300341	0.0571992	0.113151	0.629118	0.450655	0.386921	0.437503	0.262554	0.333869	0.0642448	0.15923	0	0.641189	0	0.270612	0.331406	0	0.0542865	0.336565	0	0.0264288	0.022592	0.0393121	0.0340974	0.0166547	0.0616206	0	0	0.0139169	0.0469388
NC_049006_1	0.342339	0.131049	1.06884	0.657848	0.307007	1.27871	0.612568	0.194026	0.216779	0.118215	0.376208	0.498508	0.227192	0.461074	0.699351	0.208265	0.308015	0.166497	0.211049	0.316703	0.101094	0.113151	0.462399	0.484542	0.374811	0.473427	0.305079	0.332429	0.0832975	0.240014	0	0.641189	0	0.131438	0.331406	0	0.0542865	0.336565	0	0.0297877	0.0240353	0.0344145	0.0290406	0.0166547	0.0500479	0	0	0.0139169	0.0459951
NC_057615_1	0.367721	0.131049	1.13105	0.674655	0.307007	0.96097	0.558918	0.180216	0.231389	0.118215	0.537554	0.419887	0.203621	0.351872	0.699351	0.200921	0.323167	0.154365	0.218319	0.341316	0.0749903	0.115646	0.328862	0.43447	0.346426	0.462238	0.305477	0.332429	0.0468503	0.15923	0		0	0.270612	0.317732	0	0.0542865	0.199334	0	0.0339814	0.022592	0.0368676	0.0319677	0.0166547	0.0616206	0	0	0.0192729	0.0469592
NC_060765_1	0.357997	0.131049	1.19134	0.661293	0.307007	1.28375	0.459207	0.202131	0.267353	0.168893	0.475681	0.492018	0.285351	0.415132	0.697123	0.223253	0.305136	0.164676	0.24185	0.378493	0.0571992	0.056075	0.81561	0.502008	0.382529	0.453352	0.352884	0.334544	0.0623059	0.15923	0	0.641189	0	0.545356	0.270994	0	0.0700931	0.342167	0	0.0682019	0.0365011	0.0608645	0.0297097	0.0166876	0.0616206	0	0	0.0301229	0.0506116
OM868074_1	0.337481	0.131049	1.14394	0.674655	0.307007	1.28375	0.558918	0.187544	0.249853	0.118215	0.537554	0.498508	0.251227	0.351872	0.699351	0.200921	0.30927	0.144776	0.222777	0.331267	0.0749903	0.0854141	0.447389	0.404752	0.371632	0.391829	0.26221	0.24931	0.0833841	0.15923	0	0.313507	0	0.270612	0.270994	0	0.0542865	0.199334	0	0.0339814	0.0240353	0.0420651	0.0333671	0.0174976	0.0616206	0	0	0.0192729	0.0480051
ON646165_1	0.367721	0.131049	1.13105	0.674655	0.307007	0.96097	0.558918	0.180216	0.231389	0.118215	0.537554	0.419887	0.203621	0.351872	0.699351	0.200921	0.320704	0.144776	0.22176	0.341316	0.0749903	0.115646	0.328862	0.46553	0.346426		0.305477	0.332429	0.0468503	0.15923	0		0	0.270612	0.317732	0	0.0542865	0.199334	0	0.0339814	0.022592	0.0368676	0.032654	0.0166547	0.0616206	0	0	0.0189119	0.0449706
OP219810_1	0.314466	0.112097	1.12401	0.6763	0.273665	0.96097	0.574907	0.210473	0.268414	0.134683	0.537554	0.492018	0.253276	0.415132	0.697123	0.206627	0.324015	0.169427	0.238265	0.309199	0.0749903	0.0844858	0.81561	0.439157	0.382529	0.364579	0.305079	0.220434	0.0661369	0.15923	0	0.641189	0	0.270612	0.320457	0	0.0542865	0.132888	0	0.0393682	0.0356205	0.0430392	0.0277808	0.0166547	0.0616206	0	0.0181339	0.0200341	0.0502332
OP219811_1	0.314466	0.112097	1.14256	0.679779	0.247131	0.96097	0.574907	0.203011	0.268414	0.134683	0.537554	0.492018	0.226273	0.415132	0.697123	0.206627	0.32941	0.164514	0.246026	0.30846	0.0749903	0.0844858	0.81561	0.439157	0.347411	0.364579	0.305079	0.220434	0.0641574	0.15923	0	0.641189	0	0.270612	0.320457	0	0.0542865	0.132888	0	0.0393682	0.0356205	0.0430392	0.0277808	0.0162588	0.0616206	0	0.0181339	0.0200341	0.0502332
OP219812_1	0.314466	0.112097	1.08285		0.273665	0.96097	0.574907	0.235803	0.268414	0.134683	0.537554	0.369021	0.202787	0.352474	0.697123	0.227036	0.320602	0.172796	0.241198	0.318092	0.0749903	0.0844858	0.825407	0.450736	0.353766	0.413064	0.305079	0.164318	0.074399	0.15923	0	0.641189	0	0.270612	0.270994	0	0.0542865	0.0924265	0	0.0393682	0.0346179	0.0420071	0.0265807	0.0166547	0.0500479	0	0.0181339	0.0204358	0.0502332
OP219814_1	0.314466	0.112097	1.13024		0.273665	0.96097	0.574907	0.210473	0.268414	0.134683	0.537554	0.492018	0.226273	0.415132	0.697123	0.206627	0.328962	0.164514	0.250375	0.30846	0.0749903	0.0844858	0.81561	0.439157	0.353766	0.364579	0.305079	0.220434	0.0661369	0.15923	0	0.641189	0	0.270612	0.320457	0	0.0542865	0.132888	0	0.0393682	0.0346179	0.0430392	0.0271871	0.0166547	0.0616206	0	0.0181339	0.0196467	0.0514214
OP805575_1	0.342339	0.112097	1.13039	0.66646	0.27354	0.96097	0.405839	0.194531	0.266978	0.155839	0.57404	0.4357	0.228112	0.415132	1.05161	0.223253	0.309617	0.165079	0.230571	0.309096	0.148567	0.056075	0.68426	0.414777	0.384686	0.413064	0.303297	0.332429	0.0802676	0.15923	0	0.641189	0	0.270612	0.263974	0.121284	0.0542865	0.132888	0	0.0393682	0.0292883	0.0514851	0.0365097	0.0239725	0.0616206	0	0	0.0241226	0.0480051
OP805576_1	0.366413	0.104393	1.13684	0.669818	0.246224	0.96097	0.405839	0.194531	0.266978	0.195422	0.57404	0.4357	0.228112	0.462642	0.699351	0.200921	0.30694	0.162066	0.220375	0.327403	0.148567	0.056075	0.68426	0.525489	0.384686	0.413064	0.303297	0.332429	0.0883786	0.15923	0	0.641189	0	0.270612	0.22778	0.121284	0.0542865	0.132888	0	0.0393682	0.0292883	0.0514851	0.0365097	0.0227976	0.0616206	0	0	0.0236709	0.0490955
OP805577_1	0.342339	0.112097	1.13039	0.66646	0.27354	0.96097	0.405839	0.194531	0.266978	0.155839	0.608507	0.4357	0.228112	0.415132	1.05161	0.223253	0.309617	0.165079	0.227052	0.309096	0.148567	0.056075	0.68426	0.414777	0.384686	0.413064	0.303297	0.332429	0.0802676	0.15923	0	0.641189	0	0.270612	0.263974	0.121284	0.0542865	0.132888	0	0.0393682	0.0292883	0.0514851	0.0365097	0.0239725	0.0616206	0	0	0.0241226	0.0480051
OP805578_1	0.342339	0.112097	1.13039	0.669818	0.27354	0.96097	0.405839	0.194531	0.266978	0.155839	0.57404	0.4357	0.228112	0.415132	1.05161	0.223253	0.311909	0.165079	0.227052	0.309096	0.148567	0.056075	0.68426	0.414777	0.384686	0.413064	0.303297	0.332429	0.0802676	0.15923	0	0.641189	0	0.270612	0.263974	0.121284	0.0542865	0.132888	0	0.0393682	0.0292883	0.0514851	0.0365097	0.0239725	0.0616206	0	0	0.0241226	0.0480051
OP805579_1	0.342339	0.112097	1.13039	0.669818	0.219437	0.96097	0.405839	0.194531	0.266978	0.155839	0.57404	0.4357	0.228112	0.415132	1.05161	0.200921	0.309801	0.165079	0.227052	0.309096	0.148567	0.056075	0.68426	0.435757	0.384686	0.413064	0.303297	0.332429	0.0802129	0.15923	0	0.641189	0	0.270612	0.22778	0.121284	0.0542865	0.132888	0	0.0393682	0.0292883	0.0527222	0.0365097	0.0239725	0.0616206	0	0	0.0236709	0.0490955
OP805581_1	0.314185	0.112097	1.13684	0.669818	0.246224	0.96097	0.405839	0.194531	0.266978	0.195422	0.57404	0.4357	0.228112	0.415132	1.05161	0.200921	0.319119	0.170175	0.227052	0.309096	0.148567	0.056075	0.68426	0.525489	0.384686	0.413064	0.303297	0.332429	0.0883786	0.15923	0	0.641189	0	0.270612	0.22778	0.121284	0.0542865	0.132888	0	0.0393682	0.0292883	0.050276	0.0365097	0.0233724	0.0616206	0	0	0.0241226	0.0490955
OP805582_1	0.342339	0.112097	1.13684	0.669818	0.246224	0.96097	0.405839	0.194531	0.266978	0.195422	0.57404	0.4357	0.228112	0.415132	1.05161	0.200921	0.319119	0.170175	0.227052	0.309096	0.148567	0.056075	0.68426	0.525489	0.384686	0.413064	0.303297	0.332429	0.0883786	0.15923	0	0.641189	0	0.270612	0.22778	0.121284	0.0542865	0.132888	0	0.0393682	0.0292883	0.050276	0.0365097	0.0233724	0.0616206	0	0	0.0241226	0.0490955
OP805583_1	0.314185	0.112097	1.13684	0.669818	0.246224	0.96097	0.405839	0.194531	0.266978	0.195422	0.57404	0.4357	0.228112	0.415132	1.05161	0.200921	0.319119	0.170175	0.227052	0.309096	0.148567	0.056075	0.68426	0.525489	0.384686	0.413064	0.303297	0.332429	0.0883786	0.15923	0	0.641189	0	0.270612	0.22778	0.121284	0.0542865	0.132888	0	0.0393682	0.0292883	0.050276	0.0365097	0.0233724	0.0616206	0	0	0.0241226	0.0490955
OP805585_1	0.367394	0.112097	1.13039	0.669818	0.219437	0.96097	0.405839	0.194531	0.266978	0.155839	0.57404	0.4357	0.228112	0.415132	1.05161	0.200921	0.312259	0.165079	0.227052	0.309096	0.148567	0.056075	0.68426	0.414777	0.384686	0.413064	0.303297	0.332429	0.0802129	0.15923	0	0.641189	0	0.270612	0.22778	0.121284	0.0542865	0.132888	0	0.0393682	0.0292883	0.0514851	0.0356722	0.0233724	0.0616206	0	0	0.0241226	0.0490955
OP805586_1	0.314185	0.112097	1.13684	0.669818	0.246224	0.96097	0.405839	0.194531	0.266978	0.195422	0.57404	0.4357	0.228112	0.415132	1.05161	0.200921	0.319119	0.170175	0.227052	0.309096	0.148567	0.056075	0.68426	0.525489	0.384686	0.413064	0.303297	0.332429	0.0883786	0.15923	0	0.641189	0	0.270612	0.22778	0.121284	0.0542865	0.132888	0	0.0393682	0.0292883	0.050276	0.0365097	0.0233724	0.0616206	0	0	0.0241226	0.0490955
OP805587_1	0.342339	0.112097	1.13039	0.66646	0.27354	0.96097	0.405839	0.194531	0.266978	0.155839	0.608507	0.4357	0.228112	0.415132	1.05161	0.223253	0.309617	0.165079	0.227052	0.309096	0.148567	0.056075	0.68426	0.414777	0.384686	0.413064	0.303297	0.332429	0.0802676	0.15923	0	0.641189	0	0.270612	0.263974	0.121284	0.0542865	0.132888	0	0.0393682	0.0292883	0.0514851	0.0365097	0.0239725	0.0616206	0	0	0.0241226	0.0480051
OP805588_1	0.342339	0.112097	1.13039	0.669818	0.27354	0.96097	0.405839	0.194531	0.266978	0.155839	0.57404	0.4357	0.228112	0.415132	1.05161	0.223253	0.315099	0.165079	0.227052	0.309096	0.148567	0.056075	0.68426	0.414777	0.384686	0.413064	0.303297	0.332429	0.0802676	0.15923	0	0.641189	0	0.270612	0.263974	0.121284	0.0542865	0.132888	0	0.0393682	0.0292883	0.0514851	0.0365097	0.0239725	0.0616206	0	0	0.0241226	0.0480051
OP805589_1	0.342339	0.112097	1.13039	0.669818	0.219437	0.96097	0.405839	0.187255	0.266978	0.155839	0.57404	0.4357	0.228112	0.415132	1.05161	0.200921	0.311832	0.165079	0.223362	0.297763	0.148567	0.056075	0.68426	0.414777	0.384686	0.413064	0.303297	0.332429	0.0721966	0.15923	0	0.641189	0	0.270612	0.22778	0.121284	0.0542865	0.132888	0	0.0393682	0.0292883	0.0514851	0.0365097	0.0239725	0.0616206	0	0	0.0241226	0.0490955
OP805590_1	0.342339	0.112097	1.13039	0.669818	0.27354	0.96097	0.405839	0.194531	0.266978	0.155839	0.57404	0.4357	0.228112	0.415132	1.05161	0.223253	0.309617	0.165079	0.227052	0.309096	0.148567	0.056075	0.68426	0.414777	0.384686	0.413064	0.303297	0.332429	0.0802676	0.15923	0	0.641189	0	0.270612	0.263974	0.121284	0.0542865	0.132888	0	0.0393682	0.0292883	0.0514851	0.0365097	0.0239725	0.0616206	0	0	0.0241226	0.0480051
OP805592_1	0.342339	0.120898	1.07993	0.680594	0.249255	0.96097	0.722405	0.202329	0.251115	0.118215	0.537554	0.498508	0.202787	0.415132	0.699351	0.200921	0.317276	0.165265	0.204973	0.324411	0.0749903	0.056075	0.539675	0.468248	0.354763	0.413064	0.304094	0.332429	0.05441	0.15923	0	0.641189	0.100186	0.270612	0.319548	0	0.0542865	0.132888	0	0.0393682	0.0623158	0.04298	0.0304072	0.0166876	0.0500479	0	0	0.0196781	0.0449706
OP805593_1	0.375603	0.131049	1.12715	0.66698	0.273665	0.96097	0.527402	0.195206	0.231389	0.118215	0.537554	0.4357	0.202097	0.415836	0.699351	0.187013	0.31148	0.163462	0.240904	0.35444	0.0749903	0.056075	0.597925	0.484542	0.381453	0.413064	0.220745	0.24851	0.0662719	0.15923	0	0.641189	0	0.270612	0.22778	0	0.0542865	0.168262	0	0.0786934	0.0452966	0.0528563	0.0348461	0.0179821	0.0616206	0	0	0.0150197	0.0514214
OP869975_1	0.367721	0.131049	1.13773	0.680536	0.307007	0.96097	0.558918	0.180216	0.216779	0.118215	0.547859	0.498508	0.284781	0.351872	1.05161	0.200921	0.327057	0.144153	0.230053	0.319076	0.0749903	0.0854141	0.447389	0.414777	0.293363	0.391829	0.26221	0.24931	0.0859177	0.15923	0	0.641189	0	0.270612	0.270994	0	0.0542865	0.252406	0	0.0339814	0.0240353	0.0430392	0.0356838	0.0166547	0.0616206	0	0	0.0196467	0.0470001
OP869976_1	0.342339	0.131049	1.11748	0.667307	0.343773	0.96097	0.47227	0.195149	0.216779	0.118215	0.547859	0.498508	0.251227	0.415132	1.05161	0.200921	0.30589	0.152212	0.221929	0.321236	0.0749903	0.0854141	0.447389	0.414777	0.346919	0.401952	0.351964	0.198792	0.0465928	0.15923	0	0.641189	0	0.270612	0.270994	0	0.0542865	0.252406	0	0.0339814	0.0240353	0.0440546	0.0283981	0.0233953	0.0616206	0	0	0.0141784	0.043937
OP869977_1	0.367721	0.131049	1.13038	0.674324	0.307007	0.96097	0.596819	0.180216	0.191284	0.105028	0.547859	0.498508	0.249695	0.351872	1.05161	0.187013	0.322565	0.149438	0.217608	0.331267	0.0749903	0.112531	0.447389	0.414777	0.371632	0.424483	0.26221	0.198792	0.0389102	0.12536	0	0.470142	0	0.270612	0.270994	0	0.0542865	0.252406	0	0.0339814	0.0240353	0.0360332	0.0272316	0.0166547	0.0616206	0	0	0.018226	0.0470001
OP869978_1	0.375603	0.131049	1.18767	0.65285	0.307007	1.27871	0.61548	0.202679	0.231389	0.118215	0.455926	0.498508	0.227192	0.351872	1.05161	0.222005	0.313192	0.172374	0.225302	0.305741	0.0749903	0.113151	0.629118	0.432858	0.347411	0.437503	0.343684	0.198792	0.0982966	0.15923	0	0.641189	0	0.270612	0.331406	0	0.0542865	0.336565	0	0.0297877	0.0240353	0.0360332	0.0283981	0.0170673	0.0616206	0	0	0.0189119	0.0459951
OP869979_1	0.367721	0.136658	1.10553	0.681203	0.336848	0.477612	0.558918	0.186769	0.216779	0.118215	0.547859	0.498508	0.227192	0.388122	1.05161	0.200921	0.309107	0.139725	0.222335	0.31842	0.0749903	0.0854141	0.447389	0.414777	0.371632	0.391829	0.26221	0.24931	0.070258	0.12536	0	0.641189	0	0.270612	0.22778	0	0.0542865	0.252406	0	0.0339814	0.0232937	0.0377374	0.0356838	0.0166547	0.0500479	0	0	0.0192729	0.0450294
OP869980_1	0.375603	0.131049	1.14563	0.795316	0.33808	1.27871	0.609905	0.192718	0.26898	0.118215	0.455926	0.498508	0.227192	0.344028	1.74267	0.223253	0.32082	0.174516	0.217918	0.320391	0.0749903	0.113151	0.629118	0.414777	0.381453	0.511603	0.352884	0.24931	0.0622421	0.15923	0	0.641189	0	0.270612	0.386384	0	0.0542865	0.336565	0	0.0264288	0.0240353	0.0368169	0.0290406	0.0162588	0.0616206	0	0	0.0147292	0.0470001
OP869981_1	0.337481	0.131049	1.14394	0.674655	0.307007	1.28375	0.558918	0.187544	0.249853	0.118215	0.547859	0.498508	0.251227	0.351872	1.05161	0.200921	0.30927	0.144776	0.222777	0.331267	0.0749903	0.0854141	0.447389	0.404752	0.371632	0.391829	0.26221	0.24931	0.0833841	0.15923	0	0.313507	0	0.270612	0.270994	0	0.0542865	0.199334	0	0.0339814	0.0240353	0.0420651	0.0333671	0.0174976	0.0616206	0	0	0.0192729	0.0480051
OP869982_1	0.342339	0.131049	1.28825	0.754161	0.335618	1.27871	0.614994	0.202153	0.268038	0.148802	0.547859	0.558094	0.253276	0.415132	1.05161	0.223253	0.31162	0.156961	0.228782	0.302947	0.0749903	0.114396	0.396699	0.414777	0.37784	0.509852	0.236661	0.332775	0.0701609	0.15923	0	0.641189	0	0.270612	0.331406	0.121284	0.0542865	0.167569	0	0.0297877	0.0232495	0.0352442	0.0266157	0.0162508	0.0616206	0	0	0.0134196	0.0423097
OP869983_1	0.367721	0.136658	1.10553	0.681203	0.336848	0.477612	0.558918	0.186769	0.216779	0.118215	0.547859	0.498508	0.227192	0.388122	1.05161	0.200921	0.309107	0.139725	0.222335	0.31842	0.0749903	0.0854141	0.447389	0.414777	0.371632	0.391829	0.26221	0.24931	0.070258	0.12536	0	0.641189	0	0.270612	0.22778	0	0.0542865	0.252406	0	0.0339814	0.0232937	0.0377374	0.0356838	0.0166547	0.0500479	0	0	0.0192729	0.0450294
OP869984_1	0.367721	0.142887	1.13105	0.674655	0.307007	0.96097	0.558918	0.180216	0.231389	0.118215	0.547859	0.498508	0.203621	0.351872	1.05161	0.200921	0.322927	0.144776	0.22176	0.341316	0.0749903	0.115646	0.328862	0.399359	0.346426	0.35363	0.305477	0.250121	0.0468503	0.15923	0	0.641189	0	0.270612	0.317732	0	0.0542865	0.199334	0	0.0295412	0.022592	0.0368676	0.032654	0.0166547	0.0616206	0	0	0.0192729	0.045935
OP869985_1	0.375603	0.131049	1.14636		0.33808	1.27871	0.609905	0.192718	0.26898	0.118215	0.455926	0.498508	0.227192	0.344028	1.74267	0.223253	0.32082	0.174516	0.217918	0.320391	0.0749903	0.113151	0.629118	0.414777	0.381453	0.511603	0.352884	0.24931	0.0622421	0.15923	0	0.641189	0	0.270612	0.386384	0	0.0542865	0.336565	0	0.0264288	0.0240353	0.0368169	0.0290406	0.0162588	0.0616206	0	0	0.0147292	0.0470001
OP869986_1	0.367721	0.131049	1.1249	0.677013	0.307007	0.96097	0.596819	0.187216	0.191284	0.105028	0.547859	0.498508	0.249695	0.351872	1.05161	0.187013	0.32198	0.149438	0.221051	0.331267	0.0749903	0.112531	0.447389	0.414777	0.371632	0.391829	0.26221	0.198792	0.0389102	0.12536	0	0.641189	0	0.270612	0.270994	0	0.0542865	0.252406	0	0.0339814	0.0240353	0.0360332	0.0272316	0.0166547	0.0616206	0	0	0.018226	0.0470001
OP869987_1	0.367721	0.131049	1.09655	0.679959	0.276914	0.96097	0.558918	0.194382	0.203789	0.118215	0.547859	0.498508	0.227192	0.432657	1.05161	0.200921	0.320653	0.139725	0.213503	0.297763	0.0749903	0.11502	0.328862	0.414777	0.316315	0.391829	0.26221	0.333504	0.0663571	0.15923	0	0.641189	0	0.270612	0.270994	0	0.0542865	0.252406	0	0.0339814	0.0232937	0.0377374	0.0356838	0.0166547	0.0500479	0	0	0.0189162	0.0469388
OQ448893_1	0.376936	0.131049	1.12688	0.650732	0.276673	0.477612	0.407124	0.177666	0.212125	0.117103	0.567325	0.266703	0.332999	0.303348	0.699351	0.163813	0.318652	0.184049	0.232461	0.289832	0.158477	0.0733114	0.257669	0.411161	0.353268	0.460047	0.351045	0.264494	0.10743	0.0792303	0	0.641189	0	0.270612	0.270994	0	0	0.109292	0	0.0465446	0.0302625	0.0553675	0.0333889	0.0152451	0.0616206	0	0	0.0185674	0.0528358
OQ948424_1		0.120898	1.13038	1.11994	0.273332	0.96097	0.362561	0.194392	0.284333	0.134683	0.537554	0.4357	0.280102	0.461074	0.346074	0.222753	0.333505	0.155824	0.245751	0.330927	0.0749903	0.056075	0.68426	0.450655	0.381453	0.451814	0.263587	0.333869	0.0720737	0.15923	0		0	0.270612	0.22778	0	0.0542865	0.168262	0	0.0393682	0.031084	0.0451139	0.0348688	0.0212522	0.0616206	0	0	0.0156333	0.0480051
OQ971400_1	0.375603	0.131049	1.13698	0.672452	0.273332	0.96097	0.362561	0.194392	0.284333	0.134683	0.537554	0.4357	0.305974	0.461074	1.05161	0.222753	0.336332	0.152892	0.254824	0.330927	0.0749903	0.056075	0.68426	0.469609	0.381453	0.451814	0.304094	0.436641	0.06407	0.15923	0	0.641189	0	0.270612	0.22778	0	0.0542865	0.168262	0	0.0393682	0.0301477	0.0462202	0.0290406	0.0212522	0.0616206	0	0	0.0156333	0.0480051
OQ971401_1	0.403093	0.120898	1.13714	0.671509	0.273332	0.96097	0.362561	0.194392	0.30306	0.134683	0.537554	0.4357	0.280102	0.461074	0.697123	0.222753	0.336099	0.152892	0.250325	0.330927	0.0749903	0.056075	0.68426	0.469609	0.410947	0.451814	0.263587	0.467157	0.0720737	0.15923	0		0	0.270612	0.22778	0	0.0542865	0.168262	0	0.0393682	0.031084	0.0515205	0.0406773	0.0212522	0.0616206	0	0	0.0153208	0.0469592
OQ971402_1		0.131049	1.13038	1.10633	0.273332	0.96097	0.362561	0.194392	0.284333	0.134683	0.537554	0.4357	0.280102	0.461074	0.699351	0.222753	0.331161	0.152892	0.245751	0.330927	0.0749903	0.056075	0.68426	0.450655	0.381453	0.451814	0.263587	0.465624	0.0720737	0.15923	0		0	0.270612	0.22778	0	0.0542865	0.168262	0	0.0393682	0.031084	0.0451139	0.0348234	0.0212522	0.0616206	0	0	0.0156333	0.0480051
OR237812_1	0.375603	0.120898	1.13038	0.671509	0.273332	0.96097	0.362561	0.194392	0.284333	0.134683	0.537554	0.4357	0.280102	0.461074	0.699351	0.222753	0.331161	0.152892	0.245751	0.330927	0.0749903	0.056075	0.68426	0.450655	0.381453	0.451814	0.263587	0.333869	0.0720737	0.15923	0	0.641189	0	0.270612	0.22778	0	0.0542865	0.168262	0	0.0393682	0.031084	0.0451139	0.0348234	0.0212522	0.0616206	0	0	0.0156333	0.0480051
OR473626_1	0.416978	0.17103	1.09566	0.654104	0.228591	1.28375	0.364583	0.187373	0.264074	0.146846	0.501971	0.45772	0.465394	0.407424	0.697123	0.174734	0.315182	0.171168	0.26025	0.280658	0.0749903	0.0642962	0.396699	0.4921	0.441527	0.481272	0.263963	0.221119	0.0626635	0.0792303	0	0.641189	0	0.270612	0.270994	0.185943	0	0.108375	0	0.0465446	0.0240353	0.0567322	0.027808	0.0167122	0.0616206	0	0	0.0179204	0.0605243
OR619852_1	0.314185	0.134426	1.12999	0.669818	0.219437	0.96097	0.405839	0.224957	0.266978	0.155839	0.57404	0.4357	0.204457	0.415132	1.67887	0.200921	0.306177	0.169676	0.216523	0.309096	0.148567	0.056075	0.68426	0.468248	0.382529	0.413064	0.303297	0.333324	0.0802129	0.15923	0	0.641189	0	0.270612	0.269395	0.121284	0.0542865	0.132888	0	0.0393682	0.0292883	0.050276	0.0348688	0.0245997	0.0616206	0	0	0.0241226	0.0419517
OR680813_1	0.375603	0.120898	1.13038	0.669081	0.273332	0.96097	0.362561	0.201625	0.284333	0.134683	0.537554	0.4357	0.280102	0.461074	0.699351	0.222753	0.333629	0.152892	0.245751	0.330927	0.0749903	0.056075	0.68426	0.450655	0.410947	0.451814	0.263587	0.250121	0.0720737	0.15923	0	0.641189	0	0.270612	0.22778	0	0.0542865	0.168262	0	0.0393682	0.031084	0.0462202	0.0348688	0.0212522	0.0616206	0	0	0.0156333	0.0480051
Riedelia_arfakensis	0.404523	0.156874	1.26059	0.663006	0.279361	0.96097	0.500972	0.170766	0.285345	0.117103	0.603612	0.445721		0.298058	0.699854	0.174734	0.339309	0.188699	0.244011	0.252855	0.158477	0.11837			0.436647		0.253167	0.333497	0.0907393	0.0800244	0	0.313507	0	0.270612	0.270994	0	0	0.132888	0	0.0465446	0.00751823	0.0503451	0.0341308	0.021347	0.0616206	0	0.0196688	0.0185589	0.051607
Zingiber_citriodorum	0.374606	0.120898	1.27594	0.677271	0.307007	1.27871	0.653386	0.202329	0.216779	0.118215	0.475681	0.422269	0.227192	0.415132		0.243937	0.325073	0.169344	0.229983	0.314108	0.0749903	0.113151	0.629118	0.484542	0.347411	0.437503	0.26221	0.24851	0.0662658	0.15923	0	0.641189	0	0.270612	0.331406	0	0.0542865	0.336565	0	0.0297877	0.0232937	0.0430392	0.0340974	0.0166547	0.0616206	0	0	0.0185631	0.0470001
[truncated: 29 more columns]
