# Supplementary material for: Molecular phylogenetic relationships based on chloroplast genomes of Zingiberaceae species: Insights into evolution and adaptation to extreme environments
Source: Front Plant Sci. 2025 Sep 24;16:1670568. doi: 10.3389/fpls.2025.1670568 (PMC12504198; doi:10.3389/fpls.2025.1670568)
Supplement: Supplementary file 8 [file Table7.xlsx]

## Sheet: Sheet1
Supplementary 7 The used ncbi numbers in this study.
NCBI_ID	Name	Genus
OP869975.1	Zingiber densissimum	Zingiber
OP869976.1	Zingiber ellipticum	Zingiber
OP869977.1	Zingiber koshunense	Zingiber
OP869978.1	Zingiber neotruncatum	Zingiber
OP869979.1	Zingiber orbiculatum	Zingiber
OP869980.1	Zingiber purpureum	Zingiber
OP869981.1	Zingiber smilesianum	Zingiber
OP869982.1	Zingiber xishuangbannaense	Zingiber
OP869983.1	Zingiber yingjiangense	Zingiber
OP869984.1	Zingiber leptorrhizum	Zingiber
OP869985.1	Zingiber montanum	Zingiber
OP869986.1	Zingiber cochleariforme	Zingiber
OP869987.1	Zingiber flavomaculosum	Zingiber
ON646165.1	Zingiber striolatum	Zingiber
NC_057615.1	Zingiber mioga	Zingiber
NC_049006.1	Zingiber zerumbet	Zingiber
NC_044775.1	Zingiber officinale	Zingiber
MW801385.1	Zingiber corallinum	Zingiber
OM868074.1	Zingiber teres	Zingiber
MT473712.1	Zingiber recurvatum	Zingiber
JX088661.1	Zingiber spectabile	Zingiber
SRR7058201	Zingiber citriodorum	Zingiber
OR680813.1	Curcuma viridiflora	Curcuma
OR237812.1	Curcuma yunnanensis	Curcuma
OQ971402.1	Curcuma phaeocaulis	Curcuma
OQ971401.1	Curcuma wenyujin	Curcuma
OQ971400.1	Curcuma kwangsiensis	Curcuma
OQ948424.1	Curcuma longa	Curcuma
MW326459.1	Curcuma involucrata	Curcuma
MW326452.1	Curcuma plicata	Curcuma
MW326455.1	Curcuma singularis	Curcuma
MW326454.1	Curcuma ruiliensis	Curcuma
MT395648.1	Curcuma flaviflora	Curcuma
MT395654.1	Curcuma roscoeana	Curcuma
MT395651.1	Curcuma amarissima	Curcuma
MT395655.1	Curcuma xanthorrhiza	Curcuma
MT395644.1	Curcuma sichuanensis	Curcuma
MT395645.1	Curcuma elata	Curcuma
MT395649.1	Curcuma alismatifolia	Curcuma
MK621773.1	Curcuma aromatica	Curcuma
MK262734.1	Curcuma zedoaria	Curcuma
MN746305.1	Hedychium spicatum	Hedychium
MK262736.1	Hedychium coronarium	Hedychium
OP805575.1	Hedychium flavescens	Hedychium
OP805582.1	Hedychium sp.2	Hedychium
OP805589.1	Hedychium bijiangense	Hedychium
OP805590.1	Hedychium tienlinense	Hedychium
MW769780.1	Hedychium villosum	Hedychium
OP805588.1	Hedychium flavum	Hedychium
OP805578.1	Hedychium puerense	Hedychium
OP805579.1	Hedychium viridibracteatum	Hedychium
OP805585.1	Hedychium yunnanense	Hedychium
OP805583.1	Hedychium sp.1	Hedychium
OP805586.1	Hedychium kwangsiense	Hedychium
OP805587.1	Hedychium menghaiense	Hedychium
OP805577.1	Hedychium chrysoleucum	Hedychium
OP805581.1	Hedychium brevicaule	Hedychium
OR619852.1	Hedychium philippinense	Hedychium
MT473709.1	Hedychium neocarneum	Hedychium
SRR12824520	Hedychium aureum	Hedychium
MT334395.1	Alpinia nigra	Alpinia
MZ066611.1	Alpinia galanga	Alpinia
MK940824.1	Alpinia oxyphylla	Alpinia
MT239402.1	Alpinia chinensis	Alpinia
MK262731.1	Alpinia pumila	Alpinia
MK940822.1	Alpinia katsumadae	Alpinia
MH603400.1	Alpinia zerumbet	Alpinia
MH603399.1	Alpinia purpurata	Alpinia
OR473626.1	Alpinia japonica	Alpinia
MZ066612.1	Alpinia kwangsiensis	Alpinia
MT254526.1	Alpinia officinarum	Alpinia
MH603438.1	Renealmia alpinia	Renealmia
MW326457.1	Kaempferia rotunda	Kaempferia
OP805592.1	Kaempferia parviflora	Kaempferia
MK209001.1	Kaempferia galanga	Kaempferia
MK209002.1	Kaempferia elegans	Kaempferia
OP805593.1	Cornukaempferia aurantiflora	Cornukaempferia
ERR5034989	Cornukaempferia larsenii	Cornukaempferia
MK262735.1	Globba schomburgkii	Globba
MT473706.1	Globba multiflora	Globba
MT473705.1	Globba marantina	Globba
MT473704.1	Globba lancangensis	Globba
MH603419.1	Globba winitii	Globba
SRR17406802	Globba variabilis	Globba
ERR5034481	Globba atrosanguinea	Globba
MZ411538.1	Boesenbergia rotunda	Boesenbergia
MW326451.1	Boesenbergia kingii	Boesenbergia
MK937808.1	Lanxangia tsao-ko	Lanxangia
MH423780.1	Lanxangia paratsao-ko	Lanxangia
OQ448893.1	Amomum maximum	Amomum
MH603415.1	Amomum stenosiphon	Amomum
MF991963.1	Amomum krervanh	Amomum
SRR12824512	Amomum velutinum	Amomum
SRR12824513	Amomum petaloideum	Amomum
SRR12824547	Aframomum alboviolaceum	Amomum
MH603398.1	Aframomum angustifolium	Amomum
MH603439.1	Riedelia sp. Zomlefer	Riedelia
SRR12824519	Riedelia arfakensis	Riedelia
NC_060765.1	Rhynchanthus beesianus	Rhynchanthus
MH603441.1	Siamanthus siliquosus	Siamanthus
MW769781.1	Cautleya gracilis	Cautleya
ERR5034480	Cautleya spicata	Cautleya
MW145134.1	Wurfbainia neoaurantiaca	Wurfbainia
MH161416.1	Wurfbainia villosa	Wurfbainia
MK606408.1	Wurfbainia longiligularis	Wurfbainia
MG000589.1	Wurfbainia compacta	Wurfbainia
OP219810.1	Roscoea praecox	Roscoea
OP219811.1	Roscoea humeana	Roscoea
OP219814.1	Roscoea schneideriana	Roscoea
MZ618239.1	Roscoea tibetica	Roscoea
OP219812.1	Roscoea cautleoides var. pubescens	Roscoea
MZ569037.1	Roscoea alpina	Roscoea
MZ561529.1	Roscoea scillifolia	Roscoea
MZ569045.1	Roscoea forrestii	Roscoea
MZ569038.1	Roscoea cautleyoides	Roscoea
MZ569044.1	Roscoea debilis	Roscoea
MW769782.1	Pommereschea lackneri	Pommereschea
MW995975.1	Amomum longipetiolatum	Amomum
NC_070358.1	Monocostus uniflorus	Costaceae/outgroup
NC_070357.1	Costus woodsonii	Costaceae/outgroup
OP805576.1	Hedychium villosum var. tenuiflorum	Hedychium
NC_044747.1	Wurfbainia villosa var. xanthioides	Wurfbainia
MT473707.1	Globba schomburgkii var. angustata	Globba
