# Supplementary material for: Molecular phylogenetic relationships based on chloroplast genomes of Zingiberaceae species: Insights into evolution and adaptation to extreme environments
Source: Front Plant Sci. 2025 Sep 24;16:1670568. doi: 10.3389/fpls.2025.1670568 (PMC12504198; doi:10.3389/fpls.2025.1670568)
Supplement: Supplementary file 9 [file Table8.xlsx]

## Sheet: Sheet1
Supplementar 8. The tested biogeographic models in this study. The best-fitting model is bolded according to AICc
Model	LnL	Number of Parameters	d	e	j	AICc	AICc_wt
DEC	-232.969	2	0.635885	1.30336	0	447.54	0.999986
DEC+J	-220.77	3	0.551227	0.0152353	0.00154755	469.939	1.37e-05
DIVALIKE	-242.361	2	0.417108	0.799	0	462.572	0.999998
DIVALIKE+J	-228.286	3	0.611066	1e-12	1e-05	488.721	2.1e-06
BAYAREALIKE	-231.635	2	0.492869	0.0196	0	459.205	0.982572
BAYAREALIKE+J	-226.602	3	0.478309	1e-12	0.00156896	467.269	0.0174277
