# Supplementary material for: Molecular phylogenetic relationships based on chloroplast genomes of Zingiberaceae species: Insights into evolution and adaptation to extreme environments
Source: Front Plant Sci. 2025 Sep 24;16:1670568. doi: 10.3389/fpls.2025.1670568 (PMC12504198; doi:10.3389/fpls.2025.1670568)
Supplement: Supplementary file 10 [file Table9.xlsx]

## Sheet: Sheet1
Supplementary 9. Dispersal rates of the Zingiberaceae between the different geographic areas for two time slices. Regions: A = Southern China-Central South Peninsula-Japan, B = Indian Peninsula, C = Malay Archipelago-Philippine Islands (including the Sunda Shelf, Sulawesi Island, and New Guinea); D = Africa; and E = Latin America. The upper right triangle contains rates after divergence between A…
	A	B	C	D	E
	0	0.52	1.48	0	0
	0	0	0.54	0	0
	1.42	1.02	0	0.2	2
	0	0	1.02	0	0
	0	0	0	0	0
